# Supplementary material for: catena-Poly[[copper(I)-bis[μ-bis(di­phenyl­phos­phino)methane-κ2 P:P′]-copper(I)-μ-2,2′-bipyridine-κ2 N:N′] bis(tetra­fluorido­borate) dichloromethane 2.5-solvate]
Source: Acta Crystallogr Sect E Struct Rep Online. 2008 Jan 23;64(Pt 2):m391. doi: 10.1107/S1600536808001530 (PMC2960204; doi:10.1107/S1600536808001530)
Supplement: Supplementary file 1 [file e-64-0m391-sup1.cif]

##############################################################################
###                                                                        ###
###        Electronic paper (Acta Crystallographica Section E)             ###
###                                                                        ###
##############################################################################
#                                                                            #
# This CIF contains the data in a paper accepted for publication in Acta     #
# Crystallographica Section E. It conforms to the requirements of Notes      #
# for Authors for Section E, and has been peer reviewed under the auspices   #
# of the IUCr Commission on Journals.                                        #
#                                                                            #
# Full details of the Crystallographic Information File format               #
# are given in the paper "The Crystallographic Information File (CIF):       #
# a New Standard Archive File for Crystallography" by S. R. Hall, F. H.      #
# Allen and I. D. Brown [Acta Cryst. (1991), A47, 655-685].                  #
#                                                                            #
# The current version of the core CIF dictionary is obtainable from          #
# ftp://ftp.iucr.org/pub/cif_core.dic. The current version number is 2.1.    #
#                                                                            #
# Software is freely available for graphical display of the structure(s) in  #
# this CIF.  For information consult the CIF home page http://www.iucr.org/  #
# cif/home.html                                                              #
#                                                                            #
##############################################################################
                                             
data_global
_audit_creation_method     'form.cif (version 2.0)'
_journal_data_validation_number     ?
_journal_date_recd_electronic     2007-12-19
_journal_date_accepted     2008-01-15
_journal_name_full     'Acta Crystallographica, Section E'
_journal_year     2008
_journal_volume     64
_journal_issue      2
_journal_page_first     m391
_journal_page_last     m391
_journal_paper_category     QM
_journal_coeditor_code     HG2367
_publ_contact_author_name     'Juan, Mo'
_publ_contact_author_address
;
College of Animal Husbandry and Veterinary Studies,
Henan Agricultural University,
Zhengzhou, Henan Province 450002,
People's Republic of China
;
_publ_contact_author_email     mojuan52@126.com
_publ_contact_author_phone     '(+86) (371) 63554981'
_publ_section_title
;\
catena-Poly[[copper(I)-bis[\m-bis(diphenylphosphino)methane-\
\k^2^<i>P</i>:<i>P</i>']-copper(I)-\m-2,2'-bipyridine-\k^2^<i>N</i>:<i>N</i>']
bis(tetrafluoridoborate) dichloromethane 2.5-solvate]
;
loop_
    _publ_author_name
    _publ_author_address
    'Juan, Mo'
;
College of Animal Husbandry and Veterinary Studies,
Henan Agricultural University,
Zhengzhou, Henan Province 450002,
People's Republic of China
;
    'Gong-Zheng, Hu'
;
College of Animal Husbandry and Veterinary Studies,
Henan Agricultural University,
Zhengzhou, Henan Province 450002,
People's Republic of China
;
    'Wen, Chen'
;
College of Animal Husbandry and Veterinary Studies,
Henan Agricultural University,
Zhengzhou, Henan Province 450002,
People's Republic of China
;
    'Li, Yuan'
;
College of Animal Husbandry and Veterinary Studies,
Henan Agricultural University,
Zhengzhou, Henan Province 450002,
People's Republic of China
;
    'Yu-Shan, Pan'
;
College of Animal Husbandry and Veterinary Studies,
Henan Agricultural University,
Zhengzhou, Henan Province 450002,
People's Republic of China
;
data_I
_audit_creation_method     SHELXL-97
_chemical_name_systematic
;
catena-Poly[[copper(I)-bis[\m-bis(diphenylphosphino)methane-\k^2^P:P']-
copper(I)-\m-2,2'-bipyridine-\k^2^N:N'] bis(tetrafluoridoborate)
dichloromethane 2.5-solvate]
;
_chemical_name_common     ?
_chemical_formula_moiety     'C60 H52 Cu2 N2 P4 2+ , 2.5C H2 Cl2 , 2B F4 -'
_chemical_formula_sum     'C62.5 H57 B2 Cl5 Cu2 F8 N2 P4'
_chemical_formula_iupac
                         '[Cu2 (C10 H8 N2) (C25 H22 P2)2] (B F4)2 , 2.5C H2 Cl2'
_chemical_formula_weight     1437.93
_chemical_melting_point     ?
_symmetry_cell_setting     Triclinic
_symmetry_space_group_name_H-M     'P -1'
_symmetry_space_group_name_Hall     '-P 1'
loop_
    _symmetry_equiv_pos_as_xyz
    'x, y, z'
    '-x, -y, -z'
_cell_length_a     10.9860(12)
_cell_length_b     16.1541(18)
_cell_length_c     20.336(2)
_cell_angle_alpha     82.821(2)
_cell_angle_beta     89.030(2)
_cell_angle_gamma     74.237(2)
_cell_volume     3445.5(7)
_cell_formula_units_Z     2
_cell_measurement_reflns_used     4736
_cell_measurement_theta_min     2.40
_cell_measurement_theta_max     23.55
_cell_measurement_temperature     294(2)
_exptl_crystal_description     block
_exptl_crystal_colour     yellow
_exptl_crystal_size_max     0.22
_exptl_crystal_size_mid     0.12
_exptl_crystal_size_min     0.06
_exptl_crystal_density_diffrn     1.386
_exptl_crystal_density_meas     ?
_exptl_crystal_density_method     'not measured'
_exptl_crystal_F_000     1462
_exptl_absorpt_coefficient_mu     0.964
_exptl_absorpt_correction_type     multi-scan
_exptl_absorpt_process_details     '(SADABS; Sheldrick, 1996)'
_exptl_absorpt_correction_T_min     0.871033
_exptl_absorpt_correction_T_max     0.946715
_exptl_special_details
;
;
_diffrn_ambient_temperature     294(2)
_diffrn_radiation_type     MoK\a
_diffrn_radiation_wavelength     0.71073
_diffrn_radiation_source     'fine-focus sealed tube'
_diffrn_radiation_monochromator     graphite
_diffrn_measurement_device_type     'Bruker SMART CCD area-detector'
_diffrn_measurement_method     'phi and omega scans'
_diffrn_detector_area_resol_mean     ?
_diffrn_reflns_number     17673
_diffrn_reflns_av_R_equivalents     0.0294
_diffrn_reflns_av_sigmaI/netI     0.0672
_diffrn_reflns_theta_min     1.01
_diffrn_reflns_theta_max     25.01
_diffrn_reflns_theta_full     25.01
_diffrn_measured_fraction_theta_max     0.994
_diffrn_measured_fraction_theta_full     0.994
_diffrn_reflns_limit_h_min     -13
_diffrn_reflns_limit_h_max     13
_diffrn_reflns_limit_k_min     -19
_diffrn_reflns_limit_k_max     17
_diffrn_reflns_limit_l_min     -24
_diffrn_reflns_limit_l_max     22
_diffrn_standards_number     ?
_diffrn_standards_interval_count     ?
_diffrn_standards_interval_time     ?
_diffrn_standards_decay_%     ?
_refine_special_details
;
 Refinement of F^2^ against ALL reflections.  The weighted R-factor wR and
 goodness of fit S are based on F^2^, conventional R-factors R are based
 on F, with F set to zero for negative F^2^. The threshold expression of
 F^2^ > 2sigma(F^2^) is used only for calculating R-factors(gt) etc. and is
 not relevant to the choice of reflections for refinement.  R-factors based
 on F^2^ are statistically about twice as large as those based on F, and R-
 factors based on ALL data will be even larger.
;
_reflns_number_total     12068
_reflns_number_gt     7620
_reflns_threshold_expression     I>2\s(I)
_refine_ls_structure_factor_coef     Fsqd
_refine_ls_matrix_type     full
_refine_ls_R_factor_all     0.1147
_refine_ls_R_factor_gt     0.0676
_refine_ls_wR_factor_gt     0.1972
_refine_ls_wR_factor_ref     0.2312
_refine_ls_goodness_of_fit_ref     1.162
_refine_ls_restrained_S_all     1.192
_refine_ls_number_reflns     12068
_refine_ls_number_parameters     802
_refine_ls_number_restraints     142
_refine_ls_hydrogen_treatment     constr
_refine_ls_weighting_scheme     calc
_refine_ls_weighting_details
         'calc w=1/[\s^2^(Fo^2^)+(0.1056P)^2^+4.6434P] where P=(Fo^2^+2Fc^2^)/3'
_atom_sites_solution_hydrogens     geom
_atom_sites_solution_primary     direct
_atom_sites_solution_secondary     difmap
_refine_ls_shift/su_max     0.005
_refine_ls_shift/su_mean     0.000
_refine_diff_density_max     1.144
_refine_diff_density_min     -0.536
_refine_ls_extinction_method     none
_refine_ls_extinction_coef     ?
loop_
    _atom_type_symbol
    _atom_type_description
    _atom_type_scat_dispersion_real
    _atom_type_scat_dispersion_imag
    _atom_type_scat_source
    'C' 'C' 0.0033 0.0016
                         'International Tables Vol C Tables 4.2.6.8 and 6.1.1.4'
    'H' 'H' 0.0000 0.0000
                         'International Tables Vol C Tables 4.2.6.8 and 6.1.1.4'
    'B' 'B' 0.0013 0.0007
                         'International Tables Vol C Tables 4.2.6.8 and 6.1.1.4'
    'N' 'N' 0.0061 0.0033
                         'International Tables Vol C Tables 4.2.6.8 and 6.1.1.4'
    'F' 'F' 0.0171 0.0103
                         'International Tables Vol C Tables 4.2.6.8 and 6.1.1.4'
    'Cl' 'Cl' 0.1484 0.1585
                         'International Tables Vol C Tables 4.2.6.8 and 6.1.1.4'
    'P' 'P' 0.1023 0.0942
                         'International Tables Vol C Tables 4.2.6.8 and 6.1.1.4'
    'Cu' 'Cu' 0.3201 1.2651
                         'International Tables Vol C Tables 4.2.6.8 and 6.1.1.4'
_computing_data_collection     'SMART (Bruker, 2000)'
_computing_cell_refinement     'SAINT (Bruker, 2000)'
_computing_data_reduction     'SAINT (Bruker, 2000)'
_computing_structure_solution     'SHELXTL (Sheldrick, 2008)'
_computing_structure_refinement     'SHELXTL (Sheldrick, 2008)'
_computing_molecular_graphics     'SHELXTL (Sheldrick, 2008)'
_computing_publication_material     'SHELXTL (Sheldrick, 2008)'
loop_
    _atom_site_type_symbol
    _atom_site_label
    _atom_site_fract_x
    _atom_site_fract_y
    _atom_site_fract_z
    _atom_site_U_iso_or_equiv
    _atom_site_adp_type
    _atom_site_calc_flag
    _atom_site_refinement_flags
    _atom_site_occupancy
    _atom_site_disorder_assembly
    _atom_site_disorder_group
    Cu Cu1 0.78585(7) 0.65849(5) 0.13999(4) 0.0383(2) Uani d . 1 . .
    Cu Cu2 0.78806(7) 0.65568(5) 0.32279(4) 0.0428(2) Uani d . 1 . .
    P P1 0.98370(15) 0.57875(11) 0.16926(8) 0.0355(4) Uani d . 1 . .
    P P2 0.99714(16) 0.59589(11) 0.32001(8) 0.0389(4) Uani d . 1 . .
    P P3 0.72735(15) 0.80272(10) 0.13569(8) 0.0366(4) Uani d . 1 . .
    P P4 0.67290(16) 0.78988(11) 0.28283(8) 0.0395(4) Uani d . 1 . .
    N N1 0.6855(5) 0.6018(4) 0.0866(3) 0.0495(14) Uani d . 1 . .
    N N2 0.6907(5) 0.5954(4) 0.3888(3) 0.0525(15) Uani d . 1 . .
    C C1 1.0679(6) 0.6038(4) 0.2380(3) 0.0375(14) Uani d . 1 . .
    H H1A 1.1528 0.5650 0.2409 0.045 Uiso calc R 1 . .
    H H1B 1.0757 0.6623 0.2271 0.045 Uiso calc R 1 . .
    C C2 0.7395(6) 0.8469(4) 0.2137(3) 0.0425(15) Uani d . 1 . .
    H H2A 0.8277 0.8415 0.2235 0.051 Uiso calc R 1 . .
    H H2B 0.6947 0.9081 0.2087 0.051 Uiso calc R 1 . .
    C C3 0.6815(7) 0.6091(5) 0.0209(4) 0.0549(19) Uani d . 1 . .
    H H3 0.7289 0.6421 -0.0028 0.066 Uiso calc R 1 . .
    C C4 0.6106(7) 0.5704(5) -0.0141(4) 0.0532(18) Uani d . 1 . .
    H H4 0.6118 0.5775 -0.0602 0.064 Uiso calc R 1 . .
    C C5 0.5390(6) 0.5220(4) 0.0178(3) 0.0426(15) Uani d . 1 . .
    C C6 0.5439(9) 0.5137(7) 0.0860(4) 0.084(3) Uani d . 1 . .
    H H6 0.4981 0.4804 0.1106 0.101 Uiso calc R 1 . .
    C C7 0.6158(9) 0.5541(6) 0.1177(4) 0.075(3) Uani d . 1 . .
    H H7 0.6158 0.5479 0.1638 0.090 Uiso calc R 1 . .
    C C8 0.6417(9) 0.5347(6) 0.3733(4) 0.070(2) Uani d . 1 . .
    H H8 0.6570 0.5173 0.3313 0.084 Uiso calc R 1 . .
    C C9 0.5684(9) 0.4951(6) 0.4156(4) 0.072(2) Uani d . 1 . .
    H H9 0.5372 0.4519 0.4019 0.087 Uiso calc R 1 . .
    C C10 0.5414(6) 0.5194(5) 0.4778(3) 0.0473(17) Uani d . 1 . .
    C C11 0.5956(8) 0.5812(6) 0.4941(4) 0.064(2) Uani d . 1 . .
    H H11 0.5836 0.5987 0.5361 0.077 Uiso calc R 1 . .
    C C12 0.6671(7) 0.6179(6) 0.4498(4) 0.062(2) Uani d . 1 . .
    H H12 0.7008 0.6604 0.4627 0.074 Uiso calc R 1 . .
    C C13 1.0142(7) 0.4618(4) 0.1806(3) 0.0445(16) Uani d . 1 . .
    C C14 0.9186(8) 0.4251(5) 0.2047(4) 0.061(2) Uani d . 1 . .
    H H14 0.8407 0.4606 0.2153 0.073 Uiso calc R 1 . .
    C C15 0.9390(12) 0.3367(7) 0.2129(5) 0.086(3) Uani d . 1 . .
    H H15 0.8738 0.3131 0.2282 0.103 Uiso calc R 1 . .
    C C16 1.0505(14) 0.2838(6) 0.1992(5) 0.093(3) Uani d . 1 . .
    H H16 1.0623 0.2241 0.2056 0.112 Uiso calc R 1 . .
    C C17 1.1473(11) 0.3168(6) 0.1760(5) 0.092(3) Uani d . 1 . .
    H H17 1.2249 0.2797 0.1669 0.110 Uiso calc R 1 . .
    C C18 1.1293(8) 0.4070(5) 0.1658(4) 0.063(2) Uani d . 1 . .
    H H18 1.1943 0.4299 0.1491 0.076 Uiso calc R 1 . .
    C C19 1.0747(6) 0.6024(4) 0.0971(3) 0.0398(15) Uani d . 1 . .
    C C20 1.1738(7) 0.6396(5) 0.0979(4) 0.0550(19) Uani d . 1 . .
    H H20 1.2033 0.6488 0.1382 0.066 Uiso calc R 1 . .
    C C21 1.2309(9) 0.6638(5) 0.0393(4) 0.071(2) Uani d . 1 . .
    H H21 1.2968 0.6896 0.0407 0.085 Uiso calc R 1 . .
    C C22 1.1886(9) 0.6493(5) -0.0210(4) 0.067(2) Uani d . 1 . .
    H H22 1.2259 0.6651 -0.0602 0.081 Uiso calc R 1 . .
    C C23 1.0928(9) 0.6119(6) -0.0220(4) 0.068(2) Uani d . 1 . .
    H H23 1.0648 0.6016 -0.0624 0.081 Uiso calc R 1 . .
    C C24 1.0350(7) 0.5885(5) 0.0361(3) 0.0534(18) Uani d . 1 . .
    H H24 0.9688 0.5632 0.0340 0.064 Uiso calc R 1 . .
    C C25 1.0569(7) 0.4842(4) 0.3587(3) 0.0458(16) Uani d . 1 . .
    C C26 0.9971(8) 0.4582(6) 0.4146(4) 0.068(2) Uani d . 1 . .
    H H26 0.9282 0.4977 0.4305 0.081 Uiso calc R 1 . .
    C C27 1.0364(10) 0.3756(6) 0.4474(4) 0.082(3) Uani d . 1 . .
    H H27 0.9945 0.3594 0.4849 0.099 Uiso calc R 1 . .
    C C28 1.1388(11) 0.3170(6) 0.4240(5) 0.084(3) Uani d . 1 . .
    H H28 1.1665 0.2610 0.4460 0.100 Uiso calc R 1 . .
    C C29 1.1986(10) 0.3405(6) 0.3695(5) 0.089(3) Uani d . 1 . .
    H H29 1.2669 0.3005 0.3538 0.107 Uiso calc R 1 . .
    C C30 1.1588(8) 0.4248(5) 0.3364(4) 0.067(2) Uani d . 1 . .
    H H30 1.2015 0.4406 0.2991 0.081 Uiso calc R 1 . .
    C C31 1.0784(7) 0.6594(4) 0.3634(3) 0.0447(16) Uani d . 1 . .
    C C32 1.0151(10) 0.7392(6) 0.3748(6) 0.098(4) Uani d . 1 . .
    H H32 0.9295 0.7595 0.3636 0.117 Uiso calc R 1 . .
    C C33 1.0740(12) 0.7925(7) 0.4027(7) 0.121(5) Uani d . 1 . .
    H H33 1.0285 0.8486 0.4087 0.145 Uiso calc R 1 . .
    C C34 1.1969(11) 0.7635(7) 0.4213(5) 0.094(3) Uani d . 1 . .
    H H34 1.2365 0.7982 0.4413 0.113 Uiso calc R 1 . .
    C C35 1.2608(11) 0.6829(8) 0.4102(7) 0.131(5) Uani d . 1 . .
    H H35 1.3458 0.6619 0.4225 0.157 Uiso calc R 1 . .
    C C36 1.2027(9) 0.6315(6) 0.3812(6) 0.097(4) Uani d . 1 . .
    H H36 1.2493 0.5763 0.3736 0.117 Uiso calc R 1 . .
    C C37 0.5734(6) 0.8662(4) 0.1014(3) 0.0441(16) Uani d . 1 . .
    C C38 0.4900(7) 0.8261(5) 0.0793(4) 0.0571(19) Uani d . 1 . .
    H H38 0.5128 0.7659 0.0819 0.069 Uiso calc R 1 . .
    C C39 0.3730(8) 0.8729(6) 0.0533(5) 0.073(2) Uani d . 1 . .
    H H39 0.3181 0.8444 0.0382 0.088 Uiso calc R 1 . .
    C C40 0.3380(8) 0.9606(6) 0.0498(5) 0.073(2) Uani d . 1 . .
    H H40 0.2591 0.9922 0.0323 0.087 Uiso calc R 1 . .
    C C41 0.4191(8) 1.0023(5) 0.0721(4) 0.071(2) Uani d . 1 . .
    H H41 0.3946 1.0624 0.0702 0.086 Uiso calc R 1 . .
    C C42 0.5378(7) 0.9556(5) 0.0976(4) 0.059(2) Uani d . 1 . .
    H H42 0.5931 0.9844 0.1121 0.071 Uiso calc R 1 . .
    C C43 0.8411(6) 0.8383(4) 0.0809(3) 0.0398(15) Uani d . 1 . .
    C C44 0.9262(7) 0.8800(5) 0.1004(4) 0.0577(19) Uani d . 1 . .
    H H44 0.9246 0.8949 0.1431 0.069 Uiso calc R 1 . .
    C C45 1.0150(8) 0.8998(6) 0.0553(5) 0.079(3) Uani d . 1 . .
    H H45 1.0732 0.9269 0.0688 0.094 Uiso calc R 1 . .
    C C46 1.0176(8) 0.8800(6) -0.0076(5) 0.072(3) Uani d . 1 . .
    H H46 1.0762 0.8945 -0.0372 0.086 Uiso calc R 1 . .
    C C47 0.9345(9) 0.8392(5) -0.0273(4) 0.070(2) Uani d . 1 . .
    H H47 0.9370 0.8250 -0.0703 0.084 Uiso calc R 1 . .
    C C48 0.8463(7) 0.8185(5) 0.0161(4) 0.0553(19) Uani d . 1 . .
    H H48 0.7894 0.7909 0.0017 0.066 Uiso calc R 1 . .
    C C49 0.5100(6) 0.8011(5) 0.2594(3) 0.0461(16) Uani d . 1 . .
    C C50 0.4726(8) 0.7277(5) 0.2510(4) 0.065(2) Uani d . 1 . .
    H H50 0.5312 0.6736 0.2573 0.078 Uiso calc R 1 . .
    C C51 0.3485(9) 0.7345(7) 0.2334(5) 0.091(3) Uani d . 1 . .
    H H51 0.3243 0.6846 0.2288 0.109 Uiso calc R 1 . .
    C C52 0.2625(9) 0.8124(8) 0.2227(5) 0.093(3) Uani d . 1 . .
    H H52 0.1804 0.8161 0.2096 0.112 Uiso calc R 1 . .
    C C53 0.2958(8) 0.8862(7) 0.2313(5) 0.085(3) Uani d . 1 . .
    H H53 0.2357 0.9397 0.2249 0.102 Uiso calc R 1 . .
    C C54 0.4209(7) 0.8813(5) 0.2496(4) 0.063(2) Uani d . 1 . .
    H H54 0.4436 0.9314 0.2552 0.076 Uiso calc R 1 . .
    C C55 0.6621(7) 0.8577(5) 0.3482(3) 0.0506(17) Uani d . 1 . .
    C C56 0.5872(9) 0.8459(6) 0.4022(4) 0.082(3) Uani d . 1 . .
    H H56 0.5355 0.8089 0.4023 0.098 Uiso calc R 1 . .
    C C57 0.5906(13) 0.8909(9) 0.4570(5) 0.118(4) Uani d . 1 . .
    H H57 0.5426 0.8820 0.4940 0.142 Uiso calc R 1 . .
    C C58 0.6634(15) 0.9473(9) 0.4567(6) 0.117(4) Uani d . 1 . .
    H H58 0.6628 0.9774 0.4929 0.141 Uiso calc R 1 . .
    C C59 0.7358(11) 0.9597(8) 0.4046(6) 0.100(3) Uani d . 1 . .
    H H59 0.7848 0.9985 0.4045 0.120 Uiso calc R 1 . .
    C C60 0.7373(8) 0.9144(6) 0.3511(4) 0.070(2) Uani d . 1 . .
    H H60 0.7900 0.9220 0.3159 0.084 Uiso calc R 1 . .
    B B1 0.9148(14) 0.0567(12) 0.2166(8) 0.103(5) Uani d . 1 . .
    B B2 0.4736(11) 0.4350(9) 0.2520(6) 0.081(3) Uani d . 1 . .
    F F1 0.9614(9) -0.0327(6) 0.2453(5) 0.168(3) Uani d U 1 . .
    F F2 1.0190(10) 0.0665(7) 0.1914(5) 0.187(4) Uani d U 1 . .
    F F3 0.8700(9) 0.1076(7) 0.2601(5) 0.186(4) Uani d U 1 . .
    F F4 0.8255(10) 0.0519(7) 0.1752(5) 0.196(4) Uani d U 1 . .
    F F5 0.5923(7) 0.4249(6) 0.2422(4) 0.146(3) Uani d U 1 . .
    F F6 0.4082(9) 0.5169(6) 0.2445(5) 0.177(3) Uani d U 1 . .
    F F7 0.4209(9) 0.4062(6) 0.2021(4) 0.167(3) Uani d U 1 . .
    F F8 0.4520(7) 0.3947(5) 0.3116(3) 0.133(2) Uani d U 1 . .
    C C61 0.8862(11) 0.9237(16) 0.6448(6) 0.123(8) Uani d PDU 0.25 A 1
    H H61A 0.9490 0.8679 0.6511 0.148 Uiso calc PR 0.25 A 1
    H H61B 0.8997 0.9561 0.6798 0.148 Uiso calc PR 0.25 A 1
    Cl Cl1 0.9139(14) 0.9790(8) 0.5688(5) 0.088(4) Uani d PDU 0.25 A 1
    Cl Cl2 0.7380(10) 0.9060(8) 0.6547(9) 0.085(4) Uani d PDU 0.25 A 1
    C C61' 0.8862(11) 0.9237(16) 0.6448(6) 0.123(8) Uani d PU 0.25 B 2
    H H61C 0.9049 0.9650 0.6711 0.148 Uiso calc PR 0.25 B 2
    H H61D 0.9262 0.8660 0.6667 0.148 Uiso calc PR 0.25 B 2
    Cl Cl1' 0.9515(13) 0.9359(9) 0.5672(5) 0.088(4) Uani d PDU 0.25 B 2
    Cl Cl2' 0.7237(10) 0.9386(11) 0.6427(8) 0.093(5) Uani d PDU 0.25 B 2
    C C62 0.2991(13) 0.7668(9) 0.6418(7) 0.129(4) Uani d U 1 . .
    H H62A 0.2551 0.8206 0.6583 0.155 Uiso calc R 1 . .
    H H62B 0.3513 0.7293 0.6776 0.155 Uiso calc R 1 . .
    Cl Cl3 0.3935(6) 0.7879(4) 0.5765(3) 0.198(2) Uani d U 1 . .
    Cl Cl4 0.1885(5) 0.7164(4) 0.6152(2) 0.1833(19) Uani d U 1 . .
    C C63 0.4294(14) 0.8051(9) 0.8138(7) 0.135(5) Uani d U 1 . .
    H H63A 0.4437 0.7503 0.7961 0.162 Uiso calc R 1 . .
    H H63B 0.3401 0.8352 0.8086 0.162 Uiso calc R 1 . .
    Cl Cl5 0.5165(7) 0.8663(4) 0.7710(3) 0.227(3) Uani d U 1 . .
    Cl Cl6 0.4723(6) 0.7864(3) 0.8974(2) 0.192(2) Uani d U 1 . .
loop_
    _atom_site_aniso_label
    _atom_site_aniso_U_11
    _atom_site_aniso_U_22
    _atom_site_aniso_U_33
    _atom_site_aniso_U_12
    _atom_site_aniso_U_13
    _atom_site_aniso_U_23
    Cu1 0.0361(4) 0.0390(4) 0.0439(5) -0.0160(3) -0.0046(3) -0.0070(3)
    Cu2 0.0386(5) 0.0483(5) 0.0426(5) -0.0170(4) 0.0059(3) 0.0012(4)
    P1 0.0330(8) 0.0404(9) 0.0350(9) -0.0125(7) -0.0017(6) -0.0068(7)
    P2 0.0376(9) 0.0466(10) 0.0329(9) -0.0138(8) 0.0007(7) -0.0011(7)
    P3 0.0380(9) 0.0384(9) 0.0364(9) -0.0165(7) -0.0018(7) -0.0025(7)
    P4 0.0374(9) 0.0428(9) 0.0404(9) -0.0148(7) 0.0052(7) -0.0047(7)
    N1 0.048(3) 0.045(3) 0.060(4) -0.016(3) -0.012(3) -0.011(3)
    N2 0.048(3) 0.059(4) 0.054(4) -0.025(3) 0.007(3) 0.006(3)
    C1 0.035(3) 0.048(4) 0.031(3) -0.015(3) -0.001(3) -0.006(3)
    C2 0.049(4) 0.045(4) 0.040(4) -0.024(3) 0.005(3) -0.008(3)
    C3 0.054(4) 0.053(4) 0.063(5) -0.024(4) -0.011(4) -0.004(4)
    C4 0.057(5) 0.057(4) 0.052(4) -0.025(4) -0.011(3) -0.008(3)
    C5 0.032(3) 0.046(4) 0.052(4) -0.013(3) -0.006(3) -0.009(3)
    C6 0.101(7) 0.136(9) 0.054(5) -0.096(7) 0.003(5) -0.018(5)
    C7 0.100(7) 0.108(7) 0.046(5) -0.074(6) -0.005(4) -0.017(4)
    C8 0.093(7) 0.074(6) 0.054(5) -0.041(5) 0.028(4) -0.009(4)
    C9 0.097(7) 0.069(5) 0.066(5) -0.048(5) 0.032(5) -0.013(4)
    C10 0.047(4) 0.054(4) 0.039(4) -0.017(3) 0.006(3) 0.006(3)
    C11 0.068(5) 0.092(6) 0.043(4) -0.045(5) 0.005(4) 0.001(4)
    C12 0.062(5) 0.084(6) 0.053(5) -0.043(4) 0.003(4) -0.001(4)
    C13 0.052(4) 0.042(4) 0.040(4) -0.016(3) -0.006(3) -0.001(3)
    C14 0.074(5) 0.059(5) 0.056(5) -0.031(4) 0.007(4) 0.000(4)
    C15 0.129(10) 0.069(6) 0.075(6) -0.058(7) 0.003(6) 0.002(5)
    C16 0.157(12) 0.048(6) 0.077(7) -0.036(7) -0.003(7) 0.001(5)
    C17 0.113(9) 0.057(6) 0.091(7) 0.008(6) -0.009(6) -0.022(5)
    C18 0.061(5) 0.051(5) 0.073(5) -0.007(4) -0.005(4) -0.004(4)
    C19 0.044(4) 0.036(3) 0.036(4) -0.006(3) 0.005(3) -0.004(3)
    C20 0.070(5) 0.065(5) 0.044(4) -0.039(4) 0.011(4) -0.017(3)
    C21 0.083(6) 0.070(6) 0.073(6) -0.042(5) 0.027(5) -0.014(4)
    C22 0.084(6) 0.054(5) 0.054(5) -0.007(4) 0.021(4) 0.002(4)
    C23 0.080(6) 0.083(6) 0.036(4) -0.011(5) 0.003(4) -0.014(4)
    C24 0.050(4) 0.071(5) 0.039(4) -0.015(4) -0.001(3) -0.011(3)
    C25 0.049(4) 0.052(4) 0.038(4) -0.018(3) -0.005(3) -0.001(3)
    C26 0.073(6) 0.068(5) 0.055(5) -0.017(4) 0.006(4) 0.010(4)
    C27 0.102(8) 0.081(7) 0.065(6) -0.039(6) 0.002(5) 0.023(5)
    C28 0.116(9) 0.051(5) 0.079(7) -0.022(6) -0.020(6) 0.010(5)
    C29 0.103(8) 0.055(5) 0.086(7) 0.014(5) 0.002(6) -0.003(5)
    C30 0.068(5) 0.061(5) 0.061(5) -0.002(4) 0.004(4) 0.004(4)
    C31 0.052(4) 0.051(4) 0.032(3) -0.017(3) -0.005(3) -0.003(3)
    C32 0.073(6) 0.080(7) 0.147(10) -0.014(5) -0.036(6) -0.051(7)
    C33 0.106(9) 0.086(8) 0.176(13) -0.013(7) -0.042(9) -0.064(8)
    C34 0.104(8) 0.081(7) 0.104(8) -0.029(6) -0.043(6) -0.020(6)
    C35 0.091(8) 0.089(8) 0.212(15) -0.014(7) -0.085(9) -0.030(9)
    C36 0.075(7) 0.071(6) 0.149(10) -0.015(5) -0.050(6) -0.027(6)
    C37 0.043(4) 0.047(4) 0.042(4) -0.014(3) 0.001(3) -0.002(3)
    C38 0.045(4) 0.053(4) 0.073(5) -0.011(4) -0.011(4) -0.010(4)
    C39 0.049(5) 0.069(6) 0.101(7) -0.017(4) -0.019(5) -0.007(5)
    C40 0.044(5) 0.067(6) 0.097(7) -0.008(4) -0.008(4) 0.013(5)
    C41 0.063(5) 0.050(5) 0.092(6) -0.007(4) -0.004(5) 0.009(4)
    C42 0.060(5) 0.044(4) 0.072(5) -0.017(4) -0.015(4) 0.009(4)
    C43 0.042(4) 0.029(3) 0.046(4) -0.008(3) 0.003(3) -0.001(3)
    C44 0.053(5) 0.062(5) 0.063(5) -0.024(4) 0.008(4) -0.007(4)
    C45 0.055(5) 0.086(6) 0.097(7) -0.035(5) 0.017(5) 0.009(5)
    C46 0.061(5) 0.068(6) 0.078(6) -0.013(4) 0.031(5) 0.007(5)
    C47 0.096(7) 0.059(5) 0.046(5) -0.008(5) 0.024(4) -0.003(4)
    C48 0.064(5) 0.049(4) 0.052(4) -0.015(4) 0.005(4) -0.007(3)
    C49 0.040(4) 0.053(4) 0.048(4) -0.020(3) 0.008(3) -0.003(3)
    C50 0.059(5) 0.065(5) 0.074(5) -0.029(4) -0.005(4) 0.004(4)
    C51 0.075(7) 0.097(8) 0.114(8) -0.056(6) -0.033(6) 0.017(6)
    C52 0.056(6) 0.114(9) 0.117(9) -0.044(6) -0.017(5) 0.009(7)
    C53 0.042(5) 0.101(8) 0.092(7) 0.007(5) 0.002(4) 0.005(6)
    C54 0.048(5) 0.062(5) 0.079(6) -0.012(4) 0.011(4) -0.010(4)
    C55 0.047(4) 0.054(4) 0.047(4) -0.004(3) 0.002(3) -0.012(3)
    C56 0.091(7) 0.091(7) 0.062(6) -0.021(6) 0.023(5) -0.017(5)
    C57 0.144(12) 0.155(12) 0.060(7) -0.037(10) 0.045(7) -0.043(7)
    C58 0.151(12) 0.121(10) 0.081(8) -0.018(9) -0.011(8) -0.057(8)
    C59 0.118(9) 0.114(9) 0.083(8) -0.039(7) 0.003(7) -0.051(7)
    C60 0.077(6) 0.073(6) 0.070(6) -0.027(5) 0.003(4) -0.028(5)
    B1 0.081(9) 0.138(13) 0.104(10) -0.031(9) 0.001(8) -0.061(10)
    B2 0.068(7) 0.094(9) 0.083(8) -0.035(7) -0.008(6) 0.007(7)
    F1 0.171(7) 0.155(6) 0.176(7) -0.053(6) -0.006(5) 0.007(5)
    F2 0.179(7) 0.185(7) 0.199(7) -0.067(6) 0.055(6) -0.001(6)
    F3 0.178(7) 0.203(7) 0.173(6) -0.010(6) 0.010(5) -0.111(6)
    F4 0.171(7) 0.195(7) 0.207(7) 0.007(6) -0.057(6) -0.089(6)
    F5 0.083(4) 0.202(7) 0.138(5) -0.036(4) 0.002(4) 0.028(5)
    F6 0.183(7) 0.121(5) 0.192(7) 0.006(5) 0.040(6) 0.006(5)
    F7 0.183(7) 0.202(7) 0.149(6) -0.106(6) -0.012(5) -0.025(5)
    F8 0.116(5) 0.163(6) 0.115(5) -0.055(4) -0.003(4) 0.035(4)
    C61 0.125(10) 0.131(10) 0.115(10) -0.033(7) -0.010(7) -0.020(7)
    Cl1 0.110(8) 0.085(7) 0.088(6) -0.052(6) -0.004(5) -0.022(5)
    Cl2 0.102(7) 0.055(6) 0.092(8) -0.015(5) 0.017(6) 0.001(5)
    C61' 0.125(10) 0.131(10) 0.115(10) -0.033(7) -0.010(7) -0.020(7)
    Cl1' 0.086(7) 0.102(8) 0.071(6) -0.016(6) 0.006(5) -0.017(6)
    Cl2' 0.098(7) 0.107(9) 0.065(7) -0.012(6) 0.011(5) -0.019(7)
    C62 0.137(8) 0.130(8) 0.115(8) -0.018(7) 0.011(7) -0.031(7)
    Cl3 0.212(5) 0.187(4) 0.187(4) -0.058(4) 0.041(4) 0.009(3)
    Cl4 0.197(5) 0.200(4) 0.160(4) -0.059(4) 0.002(3) -0.035(3)
    C63 0.138(8) 0.120(8) 0.145(9) -0.028(7) -0.013(7) -0.020(7)
    Cl5 0.242(6) 0.204(5) 0.221(5) -0.055(4) 0.047(4) 0.005(4)
    Cl6 0.242(5) 0.182(4) 0.141(3) -0.044(4) -0.033(3) -0.007(3)
_geom_special_details
;
 All esds (except the esd in the dihedral angle between two l.s. planes)
 are estimated using the full covariance matrix.  The cell esds are taken
 into account individually in the estimation of esds in distances, angles
 and torsion angles; correlations between esds in cell parameters are only
 used when they are defined by crystal symmetry.  An approximate (isotropic)
 treatment of cell esds is used for estimating esds involving l.s. planes.
;
loop_
    _geom_bond_atom_site_label_1
    _geom_bond_atom_site_label_2
    _geom_bond_site_symmetry_2
    _geom_bond_distance
    _geom_bond_publ_flag
    Cu1 N1 . 2.018(5) yes
    Cu1 P3 . 2.2329(18) yes
    Cu1 P1 . 2.2515(18) yes
    Cu2 N2 . 2.022(5) yes
    Cu2 P2 . 2.2397(19) yes
    Cu2 P4 . 2.2505(19) yes
    P1 C13 . 1.812(7) ?
    P1 C19 . 1.821(6) ?
    P1 C1 . 1.834(6) ?
    P2 C25 . 1.823(7) ?
    P2 C1 . 1.833(6) ?
    P2 C31 . 1.838(7) ?
    P3 C43 . 1.820(6) ?
    P3 C37 . 1.821(7) ?
    P3 C2 . 1.841(6) ?
    P4 C55 . 1.808(7) ?
    P4 C49 . 1.815(7) ?
    P4 C2 . 1.835(6) ?
    N1 C3 . 1.327(9) ?
    N1 C7 . 1.328(9) ?
    N2 C8 . 1.312(10) ?
    N2 C12 . 1.336(9) ?
    C1 H1A . 0.9700 ?
    C1 H1B . 0.9700 ?
    C2 H2A . 0.9700 ?
    C2 H2B . 0.9700 ?
    C3 C4 . 1.377(9) ?
    C3 H3 . 0.9300 ?
    C4 C5 . 1.357(9) ?
    C4 H4 . 0.9300 ?
    C5 C6 . 1.376(10) ?
    C5 C5 2_665 1.499(12) ?
    C6 C7 . 1.366(10) ?
    C6 H6 . 0.9300 ?
    C7 H7 . 0.9300 ?
    C8 C9 . 1.385(10) ?
    C8 H8 . 0.9300 ?
    C9 C10 . 1.373(10) ?
    C9 H9 . 0.9300 ?
    C10 C11 . 1.368(10) ?
    C10 C10 2_666 1.477(12) ?
    C11 C12 . 1.370(10) ?
    C11 H11 . 0.9300 ?
    C12 H12 . 0.9300 ?
    C13 C18 . 1.385(10) ?
    C13 C14 . 1.394(9) ?
    C14 C15 . 1.374(12) ?
    C14 H14 . 0.9300 ?
    C15 C16 . 1.337(15) ?
    C15 H15 . 0.9300 ?
    C16 C17 . 1.366(15) ?
    C16 H16 . 0.9300 ?
    C17 C18 . 1.406(12) ?
    C17 H17 . 0.9300 ?
    C18 H18 . 0.9300 ?
    C19 C20 . 1.380(9) ?
    C19 C24 . 1.387(9) ?
    C20 C21 . 1.399(10) ?
    C20 H20 . 0.9300 ?
    C21 C22 . 1.386(12) ?
    C21 H21 . 0.9300 ?
    C22 C23 . 1.351(12) ?
    C22 H22 . 0.9300 ?
    C23 C24 . 1.392(10) ?
    C23 H23 . 0.9300 ?
    C24 H24 . 0.9300 ?
    C25 C30 . 1.375(10) ?
    C25 C26 . 1.382(10) ?
    C26 C27 . 1.373(12) ?
    C26 H26 . 0.9300 ?
    C27 C28 . 1.380(14) ?
    C27 H27 . 0.9300 ?
    C28 C29 . 1.346(13) ?
    C28 H28 . 0.9300 ?
    C29 C30 . 1.398(11) ?
    C29 H29 . 0.9300 ?
    C30 H30 . 0.9300 ?
    C31 C32 . 1.334(11) ?
    C31 C36 . 1.356(11) ?
    C32 C33 . 1.387(12) ?
    C32 H32 . 0.9300 ?
    C33 C34 . 1.347(14) ?
    C33 H33 . 0.9300 ?
    C34 C35 . 1.345(15) ?
    C34 H34 . 0.9300 ?
    C35 C36 . 1.367(13) ?
    C35 H35 . 0.9300 ?
    C36 H36 . 0.9300 ?
    C37 C38 . 1.368(10) ?
    C37 C42 . 1.382(10) ?
    C38 C39 . 1.378(10) ?
    C38 H38 . 0.9300 ?
    C39 C40 . 1.355(11) ?
    C39 H39 . 0.9300 ?
    C40 C41 . 1.368(12) ?
    C40 H40 . 0.9300 ?
    C41 C42 . 1.388(11) ?
    C41 H41 . 0.9300 ?
    C42 H42 . 0.9300 ?
    C43 C44 . 1.381(9) ?
    C43 C48 . 1.392(9) ?
    C44 C45 . 1.399(10) ?
    C44 H44 . 0.9300 ?
    C45 C46 . 1.356(12) ?
    C45 H45 . 0.9300 ?
    C46 C47 . 1.353(12) ?
    C46 H46 . 0.9300 ?
    C47 C48 . 1.379(11) ?
    C47 H47 . 0.9300 ?
    C48 H48 . 0.9300 ?
    C49 C50 . 1.385(10) ?
    C49 C54 . 1.389(10) ?
    C50 C51 . 1.388(11) ?
    C50 H50 . 0.9300 ?
    C51 C52 . 1.347(14) ?
    C51 H51 . 0.9300 ?
    C52 C53 . 1.369(14) ?
    C52 H52 . 0.9300 ?
    C53 C54 . 1.408(11) ?
    C53 H53 . 0.9300 ?
    C54 H54 . 0.9300 ?
    C55 C56 . 1.386(11) ?
    C55 C60 . 1.398(11) ?
    C56 C57 . 1.411(14) ?
    C56 H56 . 0.9300 ?
    C57 C58 . 1.365(17) ?
    C57 H57 . 0.9300 ?
    C58 C59 . 1.342(16) ?
    C58 H58 . 0.9300 ?
    C59 C60 . 1.383(12) ?
    C59 H59 . 0.9300 ?
    C60 H60 . 0.9300 ?
    B1 F3 . 1.283(15) ?
    B1 F2 . 1.288(15) ?
    B1 F4 . 1.329(15) ?
    B1 F1 . 1.444(18) ?
    B2 F5 . 1.285(12) ?
    B2 F6 . 1.314(14) ?
    B2 F8 . 1.352(12) ?
    B2 F7 . 1.366(13) ?
    C61 Cl2 . 1.732(10) ?
    C61 Cl1 . 1.751(10) ?
    C61 H61A . 0.9700 ?
    C61 H61B . 0.9700 ?
    C62 Cl3 . 1.728(14) ?
    C62 Cl4 . 1.762(14) ?
    C62 H62A . 0.9700 ?
    C62 H62B . 0.9700 ?
    C63 Cl5 . 1.708(15) ?
    C63 Cl6 . 1.738(14) ?
    C63 H63A . 0.9700 ?
    C63 H63B . 0.9700 ?
loop_
    _geom_angle_atom_site_label_1
    _geom_angle_atom_site_label_2
    _geom_angle_atom_site_label_3
    _geom_angle_site_symmetry_1
    _geom_angle_site_symmetry_3
    _geom_angle
    _geom_angle_publ_flag
    N1 Cu1 P3 . . 118.66(17) yes
    N1 Cu1 P1 . . 115.59(17) yes
    P3 Cu1 P1 . . 122.10(7) yes
    N2 Cu2 P2 . . 116.50(18) yes
    N2 Cu2 P4 . . 111.90(18) yes
    P2 Cu2 P4 . . 129.66(7) yes
    C13 P1 C19 . . 105.0(3) ?
    C13 P1 C1 . . 105.3(3) ?
    C19 P1 C1 . . 103.3(3) ?
    C13 P1 Cu1 . . 117.8(2) ?
    C19 P1 Cu1 . . 102.7(2) ?
    C1 P1 Cu1 . . 120.6(2) ?
    C25 P2 C1 . . 107.6(3) ?
    C25 P2 C31 . . 105.6(3) ?
    C1 P2 C31 . . 100.5(3) ?
    C25 P2 Cu2 . . 117.0(2) ?
    C1 P2 Cu2 . . 115.5(2) ?
    C31 P2 Cu2 . . 108.9(2) ?
    C43 P3 C37 . . 104.6(3) ?
    C43 P3 C2 . . 105.2(3) ?
    C37 P3 C2 . . 103.8(3) ?
    C43 P3 Cu1 . . 104.3(2) ?
    C37 P3 Cu1 . . 120.8(2) ?
    C2 P3 Cu1 . . 116.5(2) ?
    C55 P4 C49 . . 104.8(3) ?
    C55 P4 C2 . . 103.5(3) ?
    C49 P4 C2 . . 106.3(3) ?
    C55 P4 Cu2 . . 107.5(2) ?
    C49 P4 Cu2 . . 116.4(2) ?
    C2 P4 Cu2 . . 117.0(2) ?
    C3 N1 C7 . . 115.7(6) ?
    C3 N1 Cu1 . . 124.9(5) ?
    C7 N1 Cu1 . . 119.5(5) ?
    C8 N2 C12 . . 116.0(6) ?
    C8 N2 Cu2 . . 121.9(5) ?
    C12 N2 Cu2 . . 122.0(5) ?
    P2 C1 P1 . . 116.7(3) ?
    P2 C1 H1A . . 108.1 ?
    P1 C1 H1A . . 108.1 ?
    P2 C1 H1B . . 108.1 ?
    P1 C1 H1B . . 108.1 ?
    H1A C1 H1B . . 107.3 ?
    P4 C2 P3 . . 111.3(3) ?
    P4 C2 H2A . . 109.4 ?
    P3 C2 H2A . . 109.4 ?
    P4 C2 H2B . . 109.4 ?
    P3 C2 H2B . . 109.4 ?
    H2A C2 H2B . . 108.0 ?
    N1 C3 C4 . . 123.4(7) ?
    N1 C3 H3 . . 118.3 ?
    C4 C3 H3 . . 118.3 ?
    C5 C4 C3 . . 120.9(7) ?
    C5 C4 H4 . . 119.6 ?
    C3 C4 H4 . . 119.6 ?
    C4 C5 C6 . . 115.9(6) ?
    C4 C5 C5 . 2_665 123.0(8) ?
    C6 C5 C5 . 2_665 121.1(8) ?
    C7 C6 C5 . . 120.4(7) ?
    C7 C6 H6 . . 119.8 ?
    C5 C6 H6 . . 119.8 ?
    N1 C7 C6 . . 123.8(7) ?
    N1 C7 H7 . . 118.1 ?
    C6 C7 H7 . . 118.1 ?
    N2 C8 C9 . . 123.9(8) ?
    N2 C8 H8 . . 118.1 ?
    C9 C8 H8 . . 118.1 ?
    C10 C9 C8 . . 120.3(8) ?
    C10 C9 H9 . . 119.8 ?
    C8 C9 H9 . . 119.8 ?
    C11 C10 C9 . . 115.3(6) ?
    C11 C10 C10 . 2_666 123.8(8) ?
    C9 C10 C10 . 2_666 120.9(8) ?
    C10 C11 C12 . . 121.4(7) ?
    C10 C11 H11 . . 119.3 ?
    C12 C11 H11 . . 119.3 ?
    N2 C12 C11 . . 123.0(7) ?
    N2 C12 H12 . . 118.5 ?
    C11 C12 H12 . . 118.5 ?
    C18 C13 C14 . . 118.4(7) ?
    C18 C13 P1 . . 122.4(6) ?
    C14 C13 P1 . . 119.2(6) ?
    C15 C14 C13 . . 120.2(9) ?
    C15 C14 H14 . . 119.9 ?
    C13 C14 H14 . . 119.9 ?
    C16 C15 C14 . . 121.3(9) ?
    C16 C15 H15 . . 119.3 ?
    C14 C15 H15 . . 119.3 ?
    C15 C16 C17 . . 120.5(9) ?
    C15 C16 H16 . . 119.7 ?
    C17 C16 H16 . . 119.7 ?
    C16 C17 C18 . . 119.8(10) ?
    C16 C17 H17 . . 120.1 ?
    C18 C17 H17 . . 120.1 ?
    C13 C18 C17 . . 119.7(9) ?
    C13 C18 H18 . . 120.1 ?
    C17 C18 H18 . . 120.1 ?
    C20 C19 C24 . . 117.5(6) ?
    C20 C19 P1 . . 124.9(5) ?
    C24 C19 P1 . . 117.4(5) ?
    C19 C20 C21 . . 121.5(7) ?
    C19 C20 H20 . . 119.3 ?
    C21 C20 H20 . . 119.3 ?
    C22 C21 C20 . . 119.6(8) ?
    C22 C21 H21 . . 120.2 ?
    C20 C21 H21 . . 120.2 ?
    C23 C22 C21 . . 119.3(7) ?
    C23 C22 H22 . . 120.3 ?
    C21 C22 H22 . . 120.3 ?
    C22 C23 C24 . . 121.2(8) ?
    C22 C23 H23 . . 119.4 ?
    C24 C23 H23 . . 119.4 ?
    C19 C24 C23 . . 120.9(7) ?
    C19 C24 H24 . . 119.5 ?
    C23 C24 H24 . . 119.5 ?
    C30 C25 C26 . . 118.0(7) ?
    C30 C25 P2 . . 124.2(5) ?
    C26 C25 P2 . . 117.8(6) ?
    C27 C26 C25 . . 121.9(9) ?
    C27 C26 H26 . . 119.1 ?
    C25 C26 H26 . . 119.1 ?
    C26 C27 C28 . . 119.1(8) ?
    C26 C27 H27 . . 120.5 ?
    C28 C27 H27 . . 120.5 ?
    C29 C28 C27 . . 120.3(8) ?
    C29 C28 H28 . . 119.9 ?
    C27 C28 H28 . . 119.9 ?
    C28 C29 C30 . . 120.5(9) ?
    C28 C29 H29 . . 119.7 ?
    C30 C29 H29 . . 119.7 ?
    C25 C30 C29 . . 120.2(8) ?
    C25 C30 H30 . . 119.9 ?
    C29 C30 H30 . . 119.9 ?
    C32 C31 C36 . . 117.6(8) ?
    C32 C31 P2 . . 119.0(6) ?
    C36 C31 P2 . . 123.4(6) ?
    C31 C32 C33 . . 121.5(9) ?
    C31 C32 H32 . . 119.2 ?
    C33 C32 H32 . . 119.2 ?
    C34 C33 C32 . . 120.4(10) ?
    C34 C33 H33 . . 119.8 ?
    C32 C33 H33 . . 119.8 ?
    C35 C34 C33 . . 118.2(9) ?
    C35 C34 H34 . . 120.9 ?
    C33 C34 H34 . . 120.9 ?
    C34 C35 C36 . . 121.0(10) ?
    C34 C35 H35 . . 119.5 ?
    C36 C35 H35 . . 119.5 ?
    C31 C36 C35 . . 121.3(9) ?
    C31 C36 H36 . . 119.4 ?
    C35 C36 H36 . . 119.4 ?
    C38 C37 C42 . . 118.6(7) ?
    C38 C37 P3 . . 120.4(5) ?
    C42 C37 P3 . . 121.0(5) ?
    C37 C38 C39 . . 121.3(7) ?
    C37 C38 H38 . . 119.4 ?
    C39 C38 H38 . . 119.4 ?
    C40 C39 C38 . . 120.1(8) ?
    C40 C39 H39 . . 120.0 ?
    C38 C39 H39 . . 120.0 ?
    C39 C40 C41 . . 119.8(8) ?
    C39 C40 H40 . . 120.1 ?
    C41 C40 H40 . . 120.1 ?
    C40 C41 C42 . . 120.5(8) ?
    C40 C41 H41 . . 119.8 ?
    C42 C41 H41 . . 119.8 ?
    C37 C42 C41 . . 119.7(7) ?
    C37 C42 H42 . . 120.1 ?
    C41 C42 H42 . . 120.1 ?
    C44 C43 C48 . . 117.9(6) ?
    C44 C43 P3 . . 124.3(5) ?
    C48 C43 P3 . . 117.7(5) ?
    C43 C44 C45 . . 119.6(8) ?
    C43 C44 H44 . . 120.2 ?
    C45 C44 H44 . . 120.2 ?
    C46 C45 C44 . . 121.1(8) ?
    C46 C45 H45 . . 119.4 ?
    C44 C45 H45 . . 119.4 ?
    C47 C46 C45 . . 119.8(8) ?
    C47 C46 H46 . . 120.1 ?
    C45 C46 H46 . . 120.1 ?
    C46 C47 C48 . . 120.5(8) ?
    C46 C47 H47 . . 119.8 ?
    C48 C47 H47 . . 119.8 ?
    C47 C48 C43 . . 121.1(8) ?
    C47 C48 H48 . . 119.5 ?
    C43 C48 H48 . . 119.5 ?
    C50 C49 C54 . . 118.6(7) ?
    C50 C49 P4 . . 119.4(6) ?
    C54 C49 P4 . . 122.0(6) ?
    C49 C50 C51 . . 120.5(9) ?
    C49 C50 H50 . . 119.8 ?
    C51 C50 H50 . . 119.8 ?
    C52 C51 C50 . . 120.9(9) ?
    C52 C51 H51 . . 119.5 ?
    C50 C51 H51 . . 119.5 ?
    C51 C52 C53 . . 120.1(9) ?
    C51 C52 H52 . . 119.9 ?
    C53 C52 H52 . . 119.9 ?
    C52 C53 C54 . . 120.2(9) ?
    C52 C53 H53 . . 119.9 ?
    C54 C53 H53 . . 119.9 ?
    C49 C54 C53 . . 119.6(8) ?
    C49 C54 H54 . . 120.2 ?
    C53 C54 H54 . . 120.2 ?
    C56 C55 C60 . . 117.6(8) ?
    C56 C55 P4 . . 118.8(6) ?
    C60 C55 P4 . . 123.1(6) ?
    C55 C56 C57 . . 119.0(10) ?
    C55 C56 H56 . . 120.5 ?
    C57 C56 H56 . . 120.5 ?
    C58 C57 C56 . . 121.0(10) ?
    C58 C57 H57 . . 119.5 ?
    C56 C57 H57 . . 119.5 ?
    C59 C58 C57 . . 120.5(11) ?
    C59 C58 H58 . . 119.7 ?
    C57 C58 H58 . . 119.7 ?
    C58 C59 C60 . . 119.7(11) ?
    C58 C59 H59 . . 120.2 ?
    C60 C59 H59 . . 120.2 ?
    C59 C60 C55 . . 122.1(9) ?
    C59 C60 H60 . . 119.0 ?
    C55 C60 H60 . . 119.0 ?
    F3 B1 F2 . . 113.8(13) ?
    F3 B1 F4 . . 112.0(13) ?
    F2 B1 F4 . . 117.5(14) ?
    F3 B1 F1 . . 112.6(14) ?
    F2 B1 F1 . . 98.0(12) ?
    F4 B1 F1 . . 101.4(12) ?
    F5 B2 F6 . . 112.8(11) ?
    F5 B2 F8 . . 111.8(10) ?
    F6 B2 F8 . . 111.0(11) ?
    F5 B2 F7 . . 110.1(11) ?
    F6 B2 F7 . . 99.9(10) ?
    F8 B2 F7 . . 110.7(10) ?
    Cl2 C61 Cl1 . . 116.6(10) ?
    Cl2 C61 H61A . . 108.1 ?
    Cl1 C61 H61A . . 108.1 ?
    Cl2 C61 H61B . . 108.1 ?
    Cl1 C61 H61B . . 108.1 ?
    H61A C61 H61B . . 107.3 ?
    Cl3 C62 Cl4 . . 109.8(7) ?
    Cl3 C62 H62A . . 109.7 ?
    Cl4 C62 H62A . . 109.7 ?
    Cl3 C62 H62B . . 109.7 ?
    Cl4 C62 H62B . . 109.7 ?
    H62A C62 H62B . . 108.2 ?
    Cl5 C63 Cl6 . . 110.0(8) ?
    Cl5 C63 H63A . . 109.7 ?
    Cl6 C63 H63A . . 109.7 ?
    Cl5 C63 H63B . . 109.7 ?
    Cl6 C63 H63B . . 109.7 ?
    H63A C63 H63B . . 108.2 ?
loop_
    _geom_torsion_atom_site_label_1
    _geom_torsion_atom_site_label_2
    _geom_torsion_atom_site_label_3
    _geom_torsion_atom_site_label_4
    _geom_torsion_site_symmetry_1
    _geom_torsion_site_symmetry_2
    _geom_torsion_site_symmetry_3
    _geom_torsion_site_symmetry_4
    _geom_torsion
    _geom_torsion_publ_flag
    N1 Cu1 P1 C13 . . . . -29.2(3) ?
    P3 Cu1 P1 C13 . . . . 172.7(2) ?
    N1 Cu1 P1 C19 . . . . 85.5(3) ?
    P3 Cu1 P1 C19 . . . . -72.6(2) ?
    N1 Cu1 P1 C1 . . . . -160.3(3) ?
    P3 Cu1 P1 C1 . . . . 41.5(2) ?
    N2 Cu2 P2 C25 . . . . 16.8(3) ?
    P4 Cu2 P2 C25 . . . . 179.5(2) ?
    N2 Cu2 P2 C1 . . . . 145.1(3) ?
    P4 Cu2 P2 C1 . . . . -52.2(3) ?
    N2 Cu2 P2 C31 . . . . -102.8(3) ?
    P4 Cu2 P2 C31 . . . . 59.9(2) ?
    N1 Cu1 P3 C43 . . . . -102.8(3) ?
    P1 Cu1 P3 C43 . . . . 54.7(2) ?
    N1 Cu1 P3 C37 . . . . 14.2(3) ?
    P1 Cu1 P3 C37 . . . . 171.8(2) ?
    N1 Cu1 P3 C2 . . . . 141.7(3) ?
    P1 Cu1 P3 C2 . . . . -60.8(2) ?
    N2 Cu2 P4 C55 . . . . 72.7(3) ?
    P2 Cu2 P4 C55 . . . . -90.6(3) ?
    N2 Cu2 P4 C49 . . . . -44.3(3) ?
    P2 Cu2 P4 C49 . . . . 152.4(3) ?
    N2 Cu2 P4 C2 . . . . -171.5(3) ?
    P2 Cu2 P4 C2 . . . . 25.2(3) ?
    P3 Cu1 N1 C3 . . . . 67.7(6) ?
    P1 Cu1 N1 C3 . . . . -91.2(6) ?
    P3 Cu1 N1 C7 . . . . -111.2(6) ?
    P1 Cu1 N1 C7 . . . . 89.8(7) ?
    P2 Cu2 N2 C8 . . . . -90.5(6) ?
    P4 Cu2 N2 C8 . . . . 103.8(6) ?
    P2 Cu2 N2 C12 . . . . 93.0(6) ?
    P4 Cu2 N2 C12 . . . . -72.7(6) ?
    C25 P2 C1 P1 . . . . 87.8(4) ?
    C31 P2 C1 P1 . . . . -162.0(4) ?
    Cu2 P2 C1 P1 . . . . -45.0(4) ?
    C13 P1 C1 P2 . . . . -74.7(4) ?
    C19 P1 C1 P2 . . . . 175.5(3) ?
    Cu1 P1 C1 P2 . . . . 61.7(4) ?
    C55 P4 C2 P3 . . . . -167.7(4) ?
    C49 P4 C2 P3 . . . . -57.6(4) ?
    Cu2 P4 C2 P3 . . . . 74.4(4) ?
    C43 P3 C2 P4 . . . . -161.3(3) ?
    C37 P3 C2 P4 . . . . 89.1(4) ?
    Cu1 P3 C2 P4 . . . . -46.3(4) ?
    C7 N1 C3 C4 . . . . -0.1(11) ?
    Cu1 N1 C3 C4 . . . . -179.1(6) ?
    N1 C3 C4 C5 . . . . 0.4(12) ?
    C3 C4 C5 C6 . . . . -0.9(11) ?
    C3 C4 C5 C5 . . . 2_665 -179.5(8) ?
    C4 C5 C6 C7 . . . . 1.2(14) ?
    C5 C5 C6 C7 2_665 . . . 179.8(9) ?
    C3 N1 C7 C6 . . . . 0.4(14) ?
    Cu1 N1 C7 C6 . . . . 179.5(8) ?
    C5 C6 C7 N1 . . . . -1.0(17) ?
    C12 N2 C8 C9 . . . . 0.5(13) ?
    Cu2 N2 C8 C9 . . . . -176.2(7) ?
    N2 C8 C9 C10 . . . . 0.9(15) ?
    C8 C9 C10 C11 . . . . -2.4(13) ?
    C8 C9 C10 C10 . . . 2_666 177.1(9) ?
    C9 C10 C11 C12 . . . . 2.5(12) ?
    C10 C10 C11 C12 2_666 . . . -177.0(9) ?
    C8 N2 C12 C11 . . . . -0.4(12) ?
    Cu2 N2 C12 C11 . . . . 176.3(6) ?
    C10 C11 C12 N2 . . . . -1.2(13) ?
    C19 P1 C13 C18 . . . . 33.3(7) ?
    C1 P1 C13 C18 . . . . -75.4(6) ?
    Cu1 P1 C13 C18 . . . . 146.8(5) ?
    C19 P1 C13 C14 . . . . -146.3(6) ?
    C1 P1 C13 C14 . . . . 105.0(6) ?
    Cu1 P1 C13 C14 . . . . -32.8(6) ?
    C18 C13 C14 C15 . . . . -0.4(11) ?
    P1 C13 C14 C15 . . . . 179.1(6) ?
    C13 C14 C15 C16 . . . . 1.2(14) ?
    C14 C15 C16 C17 . . . . -0.7(16) ?
    C15 C16 C17 C18 . . . . -0.5(16) ?
    C14 C13 C18 C17 . . . . -0.7(11) ?
    P1 C13 C18 C17 . . . . 179.7(7) ?
    C16 C17 C18 C13 . . . . 1.2(14) ?
    C13 P1 C19 C20 . . . . -116.5(6) ?
    C1 P1 C19 C20 . . . . -6.4(7) ?
    Cu1 P1 C19 C20 . . . . 119.8(6) ?
    C13 P1 C19 C24 . . . . 69.0(6) ?
    C1 P1 C19 C24 . . . . 179.1(5) ?
    Cu1 P1 C19 C24 . . . . -54.7(5) ?
    C24 C19 C20 C21 . . . . 1.1(11) ?
    P1 C19 C20 C21 . . . . -173.4(6) ?
    C19 C20 C21 C22 . . . . -0.9(13) ?
    C20 C21 C22 C23 . . . . 0.0(13) ?
    C21 C22 C23 C24 . . . . 0.6(13) ?
    C20 C19 C24 C23 . . . . -0.4(11) ?
    P1 C19 C24 C23 . . . . 174.5(6) ?
    C22 C23 C24 C19 . . . . -0.4(12) ?
    C1 P2 C25 C30 . . . . 14.4(7) ?
    C31 P2 C25 C30 . . . . -92.2(7) ?
    Cu2 P2 C25 C30 . . . . 146.4(6) ?
    C1 P2 C25 C26 . . . . -166.7(6) ?
    C31 P2 C25 C26 . . . . 86.7(6) ?
    Cu2 P2 C25 C26 . . . . -34.7(7) ?
    C30 C25 C26 C27 . . . . -0.3(12) ?
    P2 C25 C26 C27 . . . . -179.3(7) ?
    C25 C26 C27 C28 . . . . 0.2(14) ?
    C26 C27 C28 C29 . . . . -0.4(16) ?
    C27 C28 C29 C30 . . . . 0.7(16) ?
    C26 C25 C30 C29 . . . . 0.6(13) ?
    P2 C25 C30 C29 . . . . 179.5(7) ?
    C28 C29 C30 C25 . . . . -0.9(15) ?
    C25 P2 C31 C32 . . . . -143.4(8) ?
    C1 P2 C31 C32 . . . . 104.9(8) ?
    Cu2 P2 C31 C32 . . . . -16.9(8) ?
    C25 P2 C31 C36 . . . . 40.8(8) ?
    C1 P2 C31 C36 . . . . -71.0(8) ?
    Cu2 P2 C31 C36 . . . . 167.3(7) ?
    C36 C31 C32 C33 . . . . 1.0(17) ?
    P2 C31 C32 C33 . . . . -175.1(10) ?
    C31 C32 C33 C34 . . . . -2(2) ?
    C32 C33 C34 C35 . . . . 2(2) ?
    C33 C34 C35 C36 . . . . 0(2) ?
    C32 C31 C36 C35 . . . . 0.5(17) ?
    P2 C31 C36 C35 . . . . 176.4(10) ?
    C34 C35 C36 C31 . . . . -1(2) ?
    C43 P3 C37 C38 . . . . 118.7(6) ?
    C2 P3 C37 C38 . . . . -131.2(6) ?
    Cu1 P3 C37 C38 . . . . 1.8(7) ?
    C43 P3 C37 C42 . . . . -62.0(6) ?
    C2 P3 C37 C42 . . . . 48.1(6) ?
    Cu1 P3 C37 C42 . . . . -178.9(5) ?
    C42 C37 C38 C39 . . . . 0.5(12) ?
    P3 C37 C38 C39 . . . . 179.8(6) ?
    C37 C38 C39 C40 . . . . -0.7(14) ?
    C38 C39 C40 C41 . . . . 0.0(14) ?
    C39 C40 C41 C42 . . . . 0.8(14) ?
    C38 C37 C42 C41 . . . . 0.3(11) ?
    P3 C37 C42 C41 . . . . -179.0(6) ?
    C40 C41 C42 C37 . . . . -1.0(13) ?
    C37 P3 C43 C44 . . . . 116.2(6) ?
    C2 P3 C43 C44 . . . . 7.2(7) ?
    Cu1 P3 C43 C44 . . . . -116.0(6) ?
    C37 P3 C43 C48 . . . . -66.9(6) ?
    C2 P3 C43 C48 . . . . -175.9(5) ?
    Cu1 P3 C43 C48 . . . . 60.9(5) ?
    C48 C43 C44 C45 . . . . -0.9(11) ?
    P3 C43 C44 C45 . . . . 176.0(6) ?
    C43 C44 C45 C46 . . . . 1.2(13) ?
    C44 C45 C46 C47 . . . . -1.1(14) ?
    C45 C46 C47 C48 . . . . 0.8(13) ?
    C46 C47 C48 C43 . . . . -0.6(12) ?
    C44 C43 C48 C47 . . . . 0.6(10) ?
    P3 C43 C48 C47 . . . . -176.5(6) ?
    C55 P4 C49 C50 . . . . -134.3(6) ?
    C2 P4 C49 C50 . . . . 116.4(6) ?
    Cu2 P4 C49 C50 . . . . -15.8(7) ?
    C55 P4 C49 C54 . . . . 45.5(7) ?
    C2 P4 C49 C54 . . . . -63.7(7) ?
    Cu2 P4 C49 C54 . . . . 164.0(5) ?
    C54 C49 C50 C51 . . . . -0.1(12) ?
    P4 C49 C50 C51 . . . . 179.7(7) ?
    C49 C50 C51 C52 . . . . 1.3(15) ?
    C50 C51 C52 C53 . . . . -2.0(17) ?
    C51 C52 C53 C54 . . . . 1.6(16) ?
    C50 C49 C54 C53 . . . . -0.3(12) ?
    P4 C49 C54 C53 . . . . 179.8(6) ?
    C52 C53 C54 C49 . . . . -0.4(14) ?
    C49 P4 C55 C56 . . . . 52.9(7) ?
    C2 P4 C55 C56 . . . . 164.2(7) ?
    Cu2 P4 C55 C56 . . . . -71.4(7) ?
    C49 P4 C55 C60 . . . . -135.1(7) ?
    C2 P4 C55 C60 . . . . -23.9(7) ?
    Cu2 P4 C55 C60 . . . . 100.6(7) ?
    C60 C55 C56 C57 . . . . -0.2(13) ?
    P4 C55 C56 C57 . . . . 172.2(8) ?
    C55 C56 C57 C58 . . . . 1.9(18) ?
    C56 C57 C58 C59 . . . . -2(2) ?
    C57 C58 C59 C60 . . . . 0(2) ?
    C58 C59 C60 C55 . . . . 2.2(16) ?
    C56 C55 C60 C59 . . . . -1.8(13) ?
    P4 C55 C60 C59 . . . . -173.9(8) ?
