# Supplementary material for: catena-Poly[[copper(I)-bis[μ-bis(di­phenyl­phos­phino)methane-κ2 P:P′]-copper(I)-μ-2,2′-bipyridine-κ2 N:N′] bis(tetra­fluorido­borate) dichloromethane 2.5-solvate]
Source: Acta Crystallogr Sect E Struct Rep Online. 2008 Jan 23;64(Pt 2):m391. doi: 10.1107/S1600536808001530 (PMC2960204; doi:10.1107/S1600536808001530)
Supplement: Supplementary file 2 [file e-64-0m391-Isup2.hkl]

# 
# h,k,l, Fc-squared, Fo-squared, sigma(Fo-squared) and status flag 
# 
data_I
_shelx_title ' 50416B in P-1' 
_shelx_refln_list_code          4 
_shelx_F_calc_maximum      299.90 
_exptl_crystal_F_000      1462.00 
_reflns_d_resolution_high  0.8406 
 
loop_ 
 _symmetry_equiv_pos_as_xyz 
 'x, y, z' 
 '-x, -y, -z' 
 
_cell_length_a    10.9860 
_cell_length_b    16.1541 
_cell_length_c    20.3362 
_cell_angle_alpha  82.821 
_cell_angle_beta   89.030 
_cell_angle_gamma  74.237 
 
_shelx_F_squared_multiplier     1.000 
 
loop_ 
 _refln_index_h 
 _refln_index_k 
 _refln_index_l 
 _refln_F_squared_calc 
 _refln_F_squared_meas 
 _refln_F_squared_sigma 
 _refln_observed_status 
   1   0   0       66.86      514.62     16.84 o 
   2   0   0     5127.91     4153.50     67.82 o 
   3   0   0      109.71       79.07     39.92 o 
   4   0   0    12393.08    13111.52    198.74 o 
   5   0   0     8843.23     8216.78    190.05 o 
   6   0   0      187.77      148.93     38.32 o 
   7   0   0      478.08      504.85     55.16 o 
   8   0   0      381.01      461.59     63.58 o 
   9   0   0     1457.34     1397.83     88.93 o 
  10   0   0      771.74      945.82     78.38 o 
  11   0   0        7.87       17.13     49.64 o 
  12   0   0        2.85      -69.24     46.16 o 
 -12   1   0       32.41       39.58     50.51 o 
 -11   1   0      184.50      195.57     60.29 o 
 -10   1   0       22.44       46.64     48.97 o 
  -9   1   0     1502.59     1493.44     89.61 o 
  -8   1   0      251.68      342.95     56.71 o 
  -7   1   0     1367.62     1673.24     83.22 o 
  -6   1   0       11.55      -19.45     30.68 o 
  -5   1   0     5472.27     5655.88    142.35 o 
  -4   1   0     1511.62     1526.34     58.45 o 
  -3   1   0     3757.94     4203.76    102.67 o 
  -2   1   0     1202.33     1866.97     54.19 o 
  -1   1   0     2350.27     5280.22    108.67 o 
   0   1   0    20837.10     9827.70    198.67 o 
   1   1   0    22044.04    21629.10    418.04 o 
   2   1   0      492.34     1006.80     25.69 o 
   3   1   0     8824.23     8919.61    188.51 o 
   4   1   0       22.43       57.77     36.34 o 
   5   1   0    12515.36    13917.23    417.17 o 
   6   1   0     1205.52     1102.87     50.61 o 
   7   1   0        5.11       46.45     39.68 o 
   8   1   0      926.22      922.31     77.61 o 
   9   1   0      850.04      835.12     77.03 o 
  10   1   0     2956.17     3222.03    129.96 o 
  11   1   0      135.82      233.02     61.06 o 
  12   1   0      251.75      241.25     63.67 o 
 -12   2   0       42.18       70.84     54.38 o 
 -11   2   0      657.41      761.38     82.06 o 
 -10   2   0     1561.21     1541.83     92.03 o 
  -9   2   0        6.65       61.35     48.97 o 
  -8   2   0     1124.16     1238.55     87.00 o 
  -7   2   0      236.03      304.44     51.29 o 
  -6   2   0     2846.27     2369.11     92.03 o 
  -5   2   0      647.46     1123.39     58.64 o 
  -4   2   0     2836.29     2951.27     86.42 o 
  -3   2   0    15354.95    15349.36    308.79 o 
  -2   2   0    35523.19    33921.03    646.23 o 
  -1   2   0     1629.31      667.32     26.51 o 
   0   2   0       59.01      350.06     12.43 o 
   1   2   0     7985.32     8456.67    166.44 o 
   2   2   0    14900.48    15052.57    212.06 o 
   3   2   0     3850.28     3886.68     70.59 o 
   4   2   0    14395.42    16112.50    501.41 o 
   5   2   0        1.28       39.93     21.00 o 
   6   2   0     1743.27     1577.91     53.83 o 
   7   2   0     4648.60     4504.40    210.33 o 
   8   2   0      627.25      650.91     51.45 o 
   9   2   0       17.99       19.64     49.84 o 
  10   2   0     1606.93     1666.17     95.51 o 
  11   2   0     3069.16     3127.97    134.70 o 
  12   2   0        1.43       60.19     52.06 o 
 -11   3   0        0.48       33.58     53.61 o 
 -10   3   0     1013.56     1107.23     84.09 o 
  -9   3   0     2169.56     2103.57    102.19 o 
  -8   3   0      307.15      376.92     57.67 o 
  -7   3   0     1923.27     1714.66     85.93 o 
  -6   3   0        0.12       15.10     33.77 o 
  -5   3   0    10071.07    10146.75    228.67 o 
  -4   3   0       20.76       42.68     26.03 o 
  -3   3   0     2688.07     2706.93     78.19 o 
  -2   3   0    62985.79    63876.94   1202.46 o 
  -1   3   0    89939.47    96747.35   1843.07 o 
   0   3   0       27.83       34.26      9.48 o 
   1   3   0     5707.37     5030.17    104.41 o 
   2   3   0     5942.85     7097.14    106.97 o 
   3   3   0     9057.12     8621.50    131.39 o 
   4   3   0     7105.91     6538.07    109.14 o 
   5   3   0     2156.57     2004.96     52.91 o 
   6   3   0      279.52      360.33     67.54 o 
   7   3   0    10936.63    10871.32    184.68 o 
   8   3   0      703.29      875.63     53.99 o 
   9   3   0      934.58      950.33     60.24 o 
  10   3   0      295.57      370.05     58.93 o 
  11   3   0     1249.65     1545.60    100.35 o 
  12   3   0      580.18      584.39     75.48 o 
 -11   4   0      179.81      256.73     59.90 o 
 -10   4   0      230.81      197.70     57.09 o 
  -9   4   0     1192.31     1263.42     84.58 o 
  -8   4   0      682.17      515.39     64.35 o 
  -7   4   0       15.21       33.68     44.03 o 
  -6   4   0     2052.05     2068.06     87.48 o 
  -5   4   0       39.37      -11.90     29.90 o 
  -4   4   0     5669.31     4551.93    120.67 o 
  -3   4   0       93.10      106.74     25.16 o 
  -2   4   0     8313.63     9095.06    193.54 o 
  -1   4   0    10152.35     8947.77    185.22 o 
   0   4   0    31206.34    31671.05    601.42 o 
   1   4   0     7191.49     9317.43    186.96 o 
   2   4   0       13.00       14.20     12.63 o 
   3   4   0     2234.42     2172.73     46.60 o 
   4   4   0       51.58       38.95     16.16 o 
   5   4   0    11813.26    11865.27    252.37 o 
   6   4   0     2091.81     1820.00     54.97 o 
   7   4   0     2882.96     2730.54     73.46 o 
   8   4   0     2288.36     2477.06    149.70 o 
   9   4   0        0.63        3.93     36.50 o 
  10   4   0     1744.28     1869.12     75.06 o 
  11   4   0        1.14      -65.03     45.19 o 
  12   4   0      237.35      258.18     67.54 o 
  13   4   0      297.09      312.27     69.38 o 
 -11   5   0        7.69       -4.26     51.09 o 
 -10   5   0       72.44       42.00     55.84 o 
  -9   5   0      313.32      378.66     58.93 o 
  -8   5   0     1217.32     1149.14     79.54 o 
  -7   5   0      454.39      601.81     63.29 o 
  -6   5   0      185.25      142.44     44.71 o 
  -5   5   0      569.25      787.32     58.93 o 
  -4   5   0     5227.67     5805.38    147.38 o 
  -3   5   0    13155.97    11861.50    253.25 o 
  -2   5   0       13.06       90.87     23.71 o 
  -1   5   0     8804.00     6597.15    145.44 o 
   0   5   0     8622.55     9193.18    188.22 o 
   1   5   0     3329.32     3933.96     90.09 o 
   2   5   0     4975.26     4819.50    106.54 o 
   3   5   0       45.58        7.31      9.90 o 
   4   5   0     9683.24    10871.62    249.18 o 
   5   5   0      917.38      831.36     36.05 o 
   6   5   0     5018.91     5230.03    102.32 o 
   7   5   0      880.58      831.12     45.19 o 
   8   5   0     2044.24     1990.20    111.14 o 
   9   5   0     1286.48     1328.22     63.50 o 
  10   5   0     1613.94     1462.69     67.23 o 
  11   5   0      127.86      100.27     41.95 o 
  12   5   0      206.17      149.70     55.45 o 
  13   5   0      430.73      462.27     68.22 o 
 -10   6   0       82.63       43.64     55.64 o 
  -9   6   0       16.40       -0.10     45.48 o 
  -8   6   0      378.14      296.79     55.45 o 
  -7   6   0     1614.67     1567.37     86.80 o 
  -6   6   0     1014.76      862.89     69.38 o 
  -5   6   0      723.13      697.32     64.45 o 
  -4   6   0      966.72      963.24     60.09 o 
  -3   6   0    25299.08    26492.15    527.49 o 
  -2   6   0    14486.89    14555.27    302.50 o 
  -1   6   0      213.21       74.61     20.90 o 
   0   6   0      775.02     1251.52     43.84 o 
   1   6   0     6211.89     6085.63    132.67 o 
   2   6   0    10326.54     9073.38    187.83 o 
   3   6   0     4106.88     5162.62     75.66 o 
   4   6   0       89.16       34.25     11.42 o 
   5   6   0      979.84     1141.60     41.66 o 
   6   6   0     1486.02     1070.28     59.51 o 
   7   6   0     9227.91     8512.90    188.70 o 
   8   6   0      425.75      463.91     41.54 o 
   9   6   0      360.94      353.43     43.65 o 
  10   6   0      563.87      729.71     52.12 o 
  11   6   0      809.58      718.24     57.70 o 
  12   6   0      576.49      736.55     59.14 o 
  13   6   0       29.27       42.58     46.74 o 
 -10   7   0       29.32       15.10     48.19 o 
  -9   7   0      176.70      146.90     55.16 o 
  -8   7   0       89.84       66.87     47.13 o 
  -7   7   0     1929.02     1993.74     96.77 o 
  -6   7   0     1072.10     1074.62     76.35 o 
  -5   7   0      216.43       91.45     41.61 o 
  -4   7   0     3167.71     2868.82     99.48 o 
  -3   7   0     1048.03     1260.13     64.74 o 
  -2   7   0    19056.78    17192.13    354.85 o 
  -1   7   0     4870.50     5220.12    127.25 o 
   0   7   0     4230.51     4204.63    102.58 o 
   1   7   0     2956.63     2178.57     63.48 o 
   2   7   0     2856.82     2801.67     74.61 o 
   3   7   0     4508.95     4260.28     85.89 o 
   4   7   0      503.50      734.39     24.32 o 
   5   7   0      656.14      659.28     24.44 o 
   6   7   0      573.12      603.01     37.54 o 
   7   7   0     3162.24     3438.78    139.69 o 
   8   7   0     3160.37     2993.17     81.43 o 
   9   7   0      772.62      974.10     54.51 o 
  10   7   0        6.69       37.37     33.64 o 
  11   7   0        8.13      -46.66     46.93 o 
  12   7   0      542.76      576.11     56.52 o 
  13   7   0      439.24      459.70     55.89 o 
  -9   8   0      197.05      221.80     61.64 o 
  -8   8   0      413.14      450.65     67.74 o 
  -7   8   0       64.30       75.87     45.97 o 
  -6   8   0     1350.04     1562.24     86.61 o 
  -5   8   0       98.04       77.13     45.68 o 
  -4   8   0      130.80      143.12     45.38 o 
  -3   8   0     3600.63     3632.62    116.22 o 
  -2   8   0        1.80       29.13     30.97 o 
  -1   8   0     4120.09     4594.99    118.25 o 
   0   8   0      840.90      509.78     37.74 o 
   1   8   0      448.75      625.23     36.77 o 
   2   8   0     3547.96     4193.69    103.54 o 
   3   8   0     8026.91     7899.47    105.58 o 
   4   8   0     3221.76     3379.86     55.78 o 
   5   8   0      282.30      356.09     20.96 o 
   6   8   0     2453.88     2377.89     64.30 o 
   7   8   0       72.98       75.85     27.66 o 
   8   8   0    10002.98     9820.38    175.67 o 
   9   8   0       21.27       33.60     31.68 o 
  10   8   0       41.26       52.56     30.34 o 
  11   8   0      218.26      236.11     45.63 o 
  12   8   0      154.69      111.44     51.82 o 
  -9   9   0       25.39        6.39     48.24 o 
  -8   9   0      625.20      617.19     68.80 o 
  -7   9   0      462.89      473.30     65.80 o 
  -6   9   0       77.94       99.58     47.71 o 
  -5   9   0     2965.63     3184.97    117.38 o 
  -4   9   0       54.89       95.70     46.55 o 
  -3   9   0      435.00      353.11     48.19 o 
  -2   9   0     1445.79     1675.46     77.42 o 
  -1   9   0       26.03       44.51     26.22 o 
   0   9   0     1980.61     1818.88     65.61 o 
   1   9   0       27.23      111.19     23.81 o 
   2   9   0     6528.88     6009.18    140.32 o 
   3   9   0     1738.81     1856.40     47.77 o 
   4   9   0     2281.16     2252.38     45.79 o 
   5   9   0      497.83      457.22     24.02 o 
   6   9   0     2816.60     2828.99     71.85 o 
   7   9   0     1741.35     1882.88     62.41 o 
   8   9   0     1844.08     1873.09     67.30 o 
   9   9   0     1313.12     1175.56     61.98 o 
  10   9   0      564.75      659.34     49.50 o 
  11   9   0      330.64      395.39     46.49 o 
  12   9   0       54.12       52.78     43.35 o 
  -8  10   0        2.27      -66.34     44.22 o 
  -7  10   0     1236.53     1332.80     90.38 o 
  -6  10   0      291.71      306.86     56.80 o 
  -5  10   0     1669.64     1675.17     91.83 o 
  -4  10   0      770.39      835.12     69.00 o 
  -3  10   0     1459.12     1585.27     84.87 o 
  -2  10   0     2896.80     2869.98    103.64 o 
  -1  10   0       64.17      103.74     33.87 o 
   0  10   0        7.59       38.22     24.29 o 
   1  10   0     1424.46     1498.96     59.42 o 
   2  10   0     1860.69     2383.23     77.13 o 
   3  10   0     6100.47     5754.54    103.80 o 
   4  10   0      384.59      439.47     26.44 o 
   5  10   0     3574.71     3942.58     67.26 o 
   6  10   0      315.20      261.73     30.13 o 
   7  10   0     4350.62     4034.93     93.44 o 
   8  10   0      533.14      489.74     42.35 o 
   9  10   0       79.56      180.48     57.48 o 
  10  10   0      826.25      895.57    119.27 o 
  11  10   0        5.59       -3.01     46.98 o 
  12  10   0      743.67      707.90     55.50 o 
  -8  11   0       57.60       22.26     50.71 o 
  -7  11   0        6.64       32.42     52.45 o 
  -6  11   0     1548.91     1597.08     96.00 o 
  -5  11   0       58.15      128.51     46.84 o 
  -4  11   0     1816.18     2009.12     93.48 o 
  -3  11   0       37.94       -6.00     41.22 o 
  -2  11   0     2421.04     2623.03    102.96 o 
  -1  11   0     1304.80     1590.79     73.25 o 
   0  11   0      999.93     1105.59     57.19 o 
   1  11   0     1072.14      977.85     52.74 o 
   2  11   0        0.98      -12.00     26.22 o 
   3  11   0     3215.22     3383.56     74.78 o 
   4  11   0     3467.33     3365.08     63.17 o 
   5  11   0      303.38      306.89     25.62 o 
   6  11   0     3531.74     3621.07    177.33 o 
   7  11   0     1052.15      955.28     51.71 o 
   8  11   0       23.30        8.31     53.76 o 
   9  11   0      767.45      759.58     46.33 o 
  10  11   0      413.86      401.02     43.05 o 
  11  11   0      891.63      877.61     56.47 o 
  12  11   0      130.18      155.99     75.77 o 
  -7  12   0      197.93      151.28     36.66 o 
  -6  12   0      211.36      257.99     62.51 o 
  -5  12   0     1574.97     1626.11     91.16 o 
  -4  12   0       30.03       63.58     42.58 o 
  -3  12   0     1757.39     1760.43     91.64 o 
  -2  12   0       30.42        5.13     42.77 o 
  -1  12   0     2290.48     2702.38    101.41 o 
   0  12   0     1017.03      820.99     56.90 o 
   1  12   0      365.33      455.88     46.26 o 
   2  12   0     1444.03     1594.34     41.07 o 
   3  12   0        7.74        1.77     35.13 o 
   4  12   0     2070.46     1954.04     49.14 o 
   5  12   0     1029.86     1008.84     39.11 o 
   6  12   0     2424.76     2314.11     67.39 o 
   7  12   0      103.53      231.71     33.25 o 
   8  12   0      172.87      148.49     30.22 o 
   9  12   0     1096.18     1165.27     72.00 o 
  10  12   0      321.15      368.17     83.22 o 
  11  12   0      543.66      393.17     76.16 o 
  12  12   0       98.10       42.00     71.32 o 
  -6  13   0       10.52       42.32     34.55 o 
  -5  13   0      433.62      530.97     71.03 o 
  -4  13   0     1486.74     1556.24     93.00 o 
  -3  13   0       57.71       -6.19     41.22 o 
  -2  13   0     1050.86     1165.20     73.64 o 
  -1  13   0        0.62        6.68     40.55 o 
   0  13   0     3493.49     3780.29    118.16 o 
   1  13   0      453.55      487.85     40.01 o 
   2  13   0       44.11       42.26     25.74 o 
   3  13   0      708.62      817.88     44.15 o 
   4  13   0       70.50      111.25     30.53 o 
   5  13   0     1353.15     1381.98     43.91 o 
   6  13   0       71.36       35.56     28.66 o 
   7  13   0      574.50      678.69     43.93 o 
   8  13   0       61.29       97.67     29.56 o 
   9  13   0      225.09      143.61     58.93 o 
  10  13   0      474.26      413.59     80.03 o 
  11  13   0       40.20      -68.80     54.77 o 
  -5  14   0        0.25        8.56     55.30 o 
  -4  14   0      194.26      120.86     55.06 o 
  -3  14   0      429.29      717.35     73.64 o 
  -2  14   0      223.72      274.92     54.48 o 
  -1  14   0     1258.90     1377.61     76.83 o 
   0  14   0      131.54      176.29     31.03 o 
   1  14   0      746.58      861.64     45.25 o 
   2  14   0       19.96      -29.33     21.64 o 
   3  14   0     1801.03     1948.15     61.43 o 
   4  14   0      584.00      655.87     35.03 o 
   5  14   0     1304.05     1237.56     50.08 o 
   6  14   0      112.73       63.38     52.45 o 
   7  14   0        5.91       -0.10     52.64 o 
   8  14   0      802.61      684.35     80.12 o 
   9  14   0       25.71       33.77     56.13 o 
  10  14   0      467.08      500.59     84.38 o 
  11  14   0      296.06      329.31     81.00 o 
  -4  15   0       35.42       34.67     31.84 o 
  -3  15   0       12.25       42.07     41.42 o 
  -2  15   0       62.86      -29.01     42.38 o 
  -1  15   0      755.85      749.50     51.03 o 
   0  15   0     1551.80     1730.53    105.72 o 
   1  15   0      611.76      639.40     41.60 o 
   2  15   0      329.30      336.86     33.46 o 
   3  15   0      569.89      562.33     64.35 o 
   4  15   0      946.69      899.22     53.22 o 
   5  15   0       99.53      121.74     53.13 o 
   6  15   0      612.49      673.03     78.87 o 
   7  15   0      413.82      400.72     73.16 o 
   8  15   0      165.71      162.57     65.42 o 
   9  15   0      502.85      491.78     79.06 o 
  10  15   0       82.37       89.80     62.32 o 
  -3  16   0       78.87       51.83     84.00 o 
  -2  16   0       10.11      -54.07     51.29 o 
  -1  16   0        2.84      -34.07     28.40 o 
   0  16   0     1186.04     1251.45     57.84 o 
   1  16   0      898.88      992.01     51.25 o 
   2  16   0      759.73      826.31     46.60 o 
   3  16   0      440.12      523.33     66.29 o 
   4  16   0      695.85      658.38     52.25 o 
   5  16   0      195.59      273.08     63.19 o 
   6  16   0        1.00      -29.13     55.16 o 
   7  16   0      711.29      666.26     80.71 o 
   8  16   0       72.60      110.32     59.03 o 
   9  16   0      357.02      263.02     69.77 o 
  -2  17   0        9.97      -15.09     71.37 o 
  -1  17   0        8.31      -42.35     28.24 o 
   0  17   0       84.03       33.29     48.19 o 
   1  17   0      826.76      817.89     73.25 o 
   2  17   0      110.04      178.73     55.06 o 
   3  17   0      906.03      782.48     74.32 o 
   4  17   0       63.53       70.95     36.01 o 
   5  17   0      363.11      436.82     69.67 o 
   6  17   0      441.99      352.72     72.09 o 
   7  17   0        1.51      -37.26     46.64 o 
   8  17   0      387.03      457.82     88.35 o 
   0  18   0        7.62      -24.29     42.77 o 
   1  18   0       34.72       73.93     49.93 o 
   2  18   0      208.02      233.99     58.35 o 
   3  18   0       10.08       41.90     46.93 o 
   4  18   0      120.76       83.19     36.50 o 
   5  18   0        6.76      -24.68     49.55 o 
   6  18   0      441.40      457.72     78.48 o 
   7  18   0      261.94      319.15     69.58 o 
   3  19   0       20.93       52.74     50.42 o 
   4  19   0       39.71       63.87     49.84 o 
  -7 -18   1        8.76      -72.96     54.67 o 
  -6 -18   1        2.52      -25.74     54.29 o 
  -5 -18   1       31.40      -63.67     46.16 o 
  -4 -18   1        0.05      -58.82     51.14 o 
  -3 -18   1      215.53      156.86     52.55 o 
  -2 -18   1        0.26       14.81     44.61 o 
  -1 -18   1      115.55      126.48     53.51 o 
   0 -18   1       28.91       64.64     46.35 o 
  -8 -17   1       58.61      -74.32     49.55 o 
  -7 -17   1      392.91      269.99     67.74 o 
  -6 -17   1       47.39      114.48     54.19 o 
  -5 -17   1       10.76      -22.74     49.45 o 
  -4 -17   1       63.73       14.23     48.29 o 
  -3 -17   1       70.72       25.26     46.35 o 
  -2 -17   1      142.32      174.49     46.59 o 
  -1 -17   1       31.80      119.44     82.54 o 
   0 -17   1      375.46      348.57    100.74 o 
   1 -17   1       11.56      -34.66     33.43 o 
   2 -17   1        1.22       14.52     31.90 o 
  -9 -16   1       40.70      -14.42     57.58 o 
  -8 -16   1      191.00      125.99     67.35 o 
  -7 -16   1      590.28      868.70     90.00 o 
  -6 -16   1      494.32      664.13     75.00 o 
  -5 -16   1      108.64       87.29     52.35 o 
  -4 -16   1      293.32      414.77     53.85 o 
  -3 -16   1       74.91      110.02     28.46 o 
  -2 -16   1      418.64      529.02     41.94 o 
  -1 -16   1      395.59      451.40     39.78 o 
   0 -16   1       73.75      117.97     49.35 o 
   1 -16   1      210.94      243.24     38.41 o 
   2 -16   1       49.68       85.06     44.13 o 
   3 -16   1       67.77       37.61     31.36 o 
 -10 -15   1      558.62      522.55     88.74 o 
  -9 -15   1      472.82      513.75     79.06 o 
  -8 -15   1       69.16      -26.61     57.58 o 
  -7 -15   1       10.21       31.84     50.80 o 
  -6 -15   1     1734.59     1526.15     96.48 o 
  -5 -15   1      767.51      724.32     44.83 o 
  -4 -15   1       36.82      -12.57     21.58 o 
  -3 -15   1      261.50      278.85     49.59 o 
  -2 -15   1        7.45       -6.03     37.89 o 
  -1 -15   1      945.13      907.12     62.42 o 
   0 -15   1      321.45      465.94     50.80 o 
   1 -15   1       14.55      -39.29     37.26 o 
   2 -15   1        6.00        1.45     40.64 o 
   3 -15   1      246.17      187.54     58.84 o 
   4 -15   1      100.65      148.93     54.67 o 
 -11 -14   1       24.15      -89.71     59.80 o 
 -10 -14   1       46.44       58.06     60.96 o 
  -9 -14   1      726.70      816.25     93.87 o 
  -8 -14   1      145.89       85.83     62.03 o 
  -7 -14   1      183.08      107.01     45.48 o 
  -6 -14   1      128.25       53.03     26.61 o 
  -5 -14   1     1401.77     1543.58    103.11 o 
  -4 -14   1     1266.84     1366.42     44.73 o 
  -3 -14   1       16.65      -11.92     25.98 o 
  -2 -14   1      110.86      104.51     35.03 o 
  -1 -14   1       25.44       13.35     28.35 o 
   0 -14   1     1680.51     1762.27     78.96 o 
   1 -14   1      401.72      445.24     57.48 o 
   2 -14   1       49.96       -8.03     39.77 o 
   3 -14   1       29.68        2.42     44.51 o 
   4 -14   1      625.32      601.42     68.90 o 
   5 -14   1      212.17      220.54     56.90 o 
 -11 -13   1      120.29      119.22     68.90 o 
 -10 -13   1        4.34      -33.87     58.64 o 
  -9 -13   1      441.22      506.74     45.20 o 
  -8 -13   1      680.70      757.02     47.69 o 
  -7 -13   1        6.61       26.36     38.08 o 
  -6 -13   1      508.27      659.27     43.18 o 
  -5 -13   1      168.05      261.44     27.88 o 
  -4 -13   1     2321.06     2399.55     56.78 o 
  -3 -13   1      391.94      305.32     34.30 o 
  -2 -13   1      191.33      118.25     34.06 o 
  -1 -13   1       53.71       72.09     32.71 o 
   0 -13   1      755.10      936.34     59.80 o 
   1 -13   1     1608.39     1543.37     78.29 o 
   2 -13   1      356.24      369.66     53.22 o 
   3 -13   1       24.47      -60.09     40.06 o 
   4 -13   1      184.40      253.83     55.55 o 
   5 -13   1     1256.08     1293.90     86.80 o 
   6 -13   1      203.08      153.77     57.19 o 
 -11 -12   1      483.42      461.50    100.69 o 
 -10 -12   1      428.69      416.91     90.91 o 
  -9 -12   1       53.90       58.45     31.79 o 
  -8 -12   1       23.66       36.21     29.29 o 
  -7 -12   1      122.02      161.75     32.06 o 
  -6 -12   1      620.08      477.46     40.17 o 
  -5 -12   1      974.70      833.64     36.69 o 
  -4 -12   1       23.14        9.51     20.06 o 
  -3 -12   1     1217.02     1243.87     63.19 o 
  -2 -12   1       18.57       21.77     29.71 o 
  -1 -12   1       68.16       43.84     27.10 o 
   0 -12   1      297.06      220.73     39.19 o 
   1 -12   1      277.14      309.76     46.64 o 
   2 -12   1     1197.41     1339.67     80.90 o 
   3 -12   1       46.56       42.77     44.61 o 
   4 -12   1      321.52      492.65     63.96 o 
   5 -12   1      171.70      258.66     60.00 o 
   6 -12   1      702.66      727.80     74.90 o 
   7 -12   1        0.55      -66.92     44.61 o 
 -12 -11   1      154.27      271.53     44.43 o 
 -11 -11   1       15.24       41.62     36.53 o 
 -10 -11   1     1135.18     1175.21     58.98 o 
  -9 -11   1      650.56      748.74     47.01 o 
  -8 -11   1        0.53      -21.96     25.19 o 
  -7 -11   1       22.98        2.01     27.23 o 
  -6 -11   1       63.74       93.06     29.59 o 
  -5 -11   1     3859.19     3960.62     70.14 o 
  -4 -11   1     2073.30     2582.32     54.60 o 
  -3 -11   1      512.23      553.33     46.64 o 
  -2 -11   1     1453.52     1355.74     62.61 o 
  -1 -11   1      181.03      130.54     29.51 o 
   0 -11   1      374.28      427.62     42.09 o 
   1 -11   1      338.27      263.99     40.74 o 
   2 -11   1      275.40      343.14     54.48 o 
   3 -11   1     1858.44     1996.54     92.41 o 
   4 -11   1       34.80       25.74     42.77 o 
   5 -11   1      723.99      763.80     73.45 o 
   6 -11   1      104.17      166.64     55.74 o 
   7 -11   1      311.57      336.76     62.51 o 
   8 -11   1       27.73      -68.51     45.68 o 
 -12 -10   1       78.00       18.75     34.20 o 
 -11 -10   1      445.65      537.23     50.84 o 
 -10 -10   1       26.76        7.82     48.00 o 
  -9 -10   1     1886.93     1841.54     67.14 o 
  -8 -10   1      277.37      255.71     71.22 o 
  -7 -10   1        6.42       -5.46     27.29 o 
  -6 -10   1      535.88      569.49     51.72 o 
  -5 -10   1     1414.42     1491.22     40.14 o 
  -4 -10   1     4599.11     4063.00     69.08 o 
  -3 -10   1      944.10      966.44     48.87 o 
  -2 -10   1     2044.93     2345.30     78.38 o 
  -1 -10   1       62.18      116.12     27.39 o 
   0 -10   1      679.04      750.16     47.51 o 
   1 -10   1     2473.34     2444.01     85.83 o 
   2 -10   1      514.79      780.73     60.48 o 
   3 -10   1        5.23       28.74     39.09 o 
   4 -10   1      161.27       68.42     44.80 o 
   5 -10   1      670.12      734.96     70.74 o 
   6 -10   1      572.20      729.54     74.32 o 
   7 -10   1       83.71       46.26     49.84 o 
   8 -10   1      141.70      132.96     51.38 o 
 -12  -9   1      774.46      860.23     61.63 o 
 -11  -9   1        4.24       51.31     34.51 o 
 -10  -9   1      165.89      174.70     37.90 o 
  -9  -9   1      171.62      208.23     35.50 o 
  -8  -9   1     4811.03     4553.15    153.57 o 
  -7  -9   1      589.99      761.32     47.74 o 
  -6  -9   1      261.14      269.28     32.33 o 
  -5  -9   1     1628.57     1550.20     38.51 o 
  -4  -9   1     6499.74     6033.68     88.28 o 
  -3  -9   1     3954.01     3837.32     76.55 o 
  -2  -9   1      450.37      444.85     35.13 o 
  -1  -9   1      175.49       99.67     26.42 o 
   0  -9   1      150.86      223.44     29.32 o 
   1  -9   1     1475.22     1148.65     56.22 o 
   2  -9   1     1811.08     1683.21     78.09 o 
   3  -9   1     2001.34     2132.02     89.22 o 
   4  -9   1      468.03      557.78     58.74 o 
   5  -9   1      561.85      400.62     57.87 o 
   6  -9   1     1006.13     1102.30     77.22 o 
   7  -9   1      657.30      645.45     75.09 o 
   8  -9   1       83.86        5.61     48.97 o 
   9  -9   1       45.16      -73.01     48.67 o 
 -12  -8   1      283.97      348.84     78.09 o 
 -11  -8   1      264.92      288.91     44.36 o 
 -10  -8   1       53.69        7.28     30.93 o 
  -9  -8   1      234.73      257.06     38.38 o 
  -8  -8   1     1623.48     1611.56     63.34 o 
  -7  -8   1     4711.42     4815.23    102.04 o 
  -6  -8   1      642.21      522.25     37.32 o 
  -5  -8   1     1666.03     1716.73     37.57 o 
  -4  -8   1       28.24       55.43     14.53 o 
  -3  -8   1     2335.28     2235.32     52.61 o 
  -2  -8   1    15849.88    15239.81    309.76 o 
  -1  -8   1       54.98       47.03     21.10 o 
   0  -8   1      702.75      470.69     38.03 o 
   1  -8   1     1918.88     2007.00     72.00 o 
   2  -8   1     2536.41     2339.30     83.32 o 
   3  -8   1     2934.66     3268.77    109.64 o 
   4  -8   1      610.78      643.13     61.06 o 
   5  -8   1      104.88       86.51     45.68 o 
   6  -8   1      759.49      717.35     68.51 o 
   7  -8   1      820.07      890.37     78.09 o 
   8  -8   1      247.63      213.47     55.26 o 
   9  -8   1      154.07      266.21     62.22 o 
 -12  -7   1       13.24      -25.53     52.01 o 
 -11  -7   1      145.48      231.89     44.42 o 
 -10  -7   1      309.43      339.16     53.32 o 
  -9  -7   1      681.63      544.19     47.49 o 
  -8  -7   1     3469.66     3175.03     97.11 o 
  -7  -7   1     1653.63     1701.46     59.68 o 
  -6  -7   1      467.99      419.75     32.25 o 
  -5  -7   1      127.59       97.66     13.75 o 
  -4  -7   1     5875.10     6445.91     88.51 o 
  -3  -7   1     2661.76     2647.70     56.08 o 
  -2  -7   1     4984.32     5378.73    124.74 o 
  -1  -7   1    12875.55    13841.98    282.18 o 
   0  -7   1        6.68       19.74     18.58 o 
   1  -7   1        8.21       49.26     23.71 o 
   2  -7   1     7992.48     8552.28    196.15 o 
   3  -7   1    12095.93    12267.64    270.47 o 
   4  -7   1       45.84       57.77     36.68 o 
   5  -7   1      167.53       85.06     41.13 o 
   6  -7   1       60.46      190.83     50.42 o 
   7  -7   1       94.45       60.87     47.80 o 
   8  -7   1      609.83      713.48     71.80 o 
   9  -7   1       62.15       32.22     50.03 o 
  10  -7   1       68.27       37.74     52.55 o 
 -13  -6   1      618.93      822.93     77.51 o 
 -12  -6   1       27.88      -25.38     36.64 o 
 -11  -6   1      123.90      156.94     43.16 o 
 -10  -6   1      308.69      285.24     41.86 o 
  -9  -6   1       66.99       -4.20     31.71 o 
  -8  -6   1     1462.12     1591.75     61.68 o 
  -7  -6   1     1282.28     1245.25     51.73 o 
  -6  -6   1     2877.01     2429.37     63.09 o 
  -5  -6   1       39.40       14.44     19.30 o 
  -4  -6   1     1171.16     1663.62     32.61 o 
  -3  -6   1      864.94      691.39     27.65 o 
  -2  -6   1        4.17       -9.19     14.23 o 
  -1  -6   1    16720.38    18610.29    366.27 o 
   0  -6   1     1422.24     1379.25     47.61 o 
   1  -6   1      205.91      203.89     24.39 o 
   2  -6   1       11.59       16.74     24.39 o 
   3  -6   1     5581.78     5606.43    143.51 o 
   4  -6   1     3773.21     3885.48    116.51 o 
   5  -6   1      605.41      814.80     62.71 o 
   6  -6   1       24.59       -8.23     42.00 o 
   7  -6   1       59.82       58.45     48.09 o 
   8  -6   1      209.85      197.60     50.51 o 
   9  -6   1      190.26      133.74     52.93 o 
  10  -6   1       13.00      -71.13     47.42 o 
 -13  -5   1      562.59      747.35     80.12 o 
 -12  -5   1      564.19      667.51     78.87 o 
 -11  -5   1      665.24      638.43     57.36 o 
 -10  -5   1       42.77       37.49     36.00 o 
  -9  -5   1      311.79      293.89     44.30 o 
  -8  -5   1     2411.60     2495.22     76.62 o 
  -7  -5   1     3036.08     2951.23     77.11 o 
  -6  -5   1     1983.94     2342.64     62.07 o 
  -5  -5   1     1403.71     1665.52     48.18 o 
  -4  -5   1        4.10      -15.47     15.42 o 
  -3  -5   1    11415.48     8511.29    131.62 o 
  -2  -5   1      351.03      388.50     20.76 o 
  -1  -5   1      127.46      131.03     19.26 o 
   0  -5   1    24247.24    24604.37    474.75 o 
   1  -5   1     2355.64     2866.69     78.00 o 
   2  -5   1    29492.28    29781.72    580.52 o 
   3  -5   1     3144.93     2586.35     83.90 o 
   4  -5   1     2364.29     2452.23     86.61 o 
   5  -5   1      379.19      387.17     44.80 o 
   6  -5   1     1490.19     1434.51     83.12 o 
   7  -5   1       53.92      120.86     46.84 o 
   8  -5   1       46.16       38.61     45.29 o 
   9  -5   1       74.70       74.03     48.29 o 
  10  -5   1      103.52      120.28     58.64 o 
  11  -5   1        6.76       14.71     52.26 o 
 -13  -4   1      115.78       32.90     52.35 o 
 -12  -4   1      852.95      848.28     85.93 o 
 -11  -4   1     1092.82     1199.17     86.90 o 
 -10  -4   1       12.60       52.02     50.71 o 
  -9  -4   1      188.49      164.06     41.32 o 
  -8  -4   1      740.75      772.40     52.63 o 
  -7  -4   1     2236.37     2019.13     74.22 o 
  -6  -4   1     8641.06     8190.80    141.95 o 
  -5  -4   1     3448.73     3689.36    150.52 o 
  -4  -4   1      324.85      593.33     41.95 o 
  -3  -4   1      336.52      843.56     29.26 o 
  -2  -4   1     2860.36     3571.05     62.13 o 
  -1  -4   1     8130.10     9777.47    197.80 o 
   0  -4   1     5318.53     4671.25    105.19 o 
   1  -4   1     9003.55    10611.05    216.67 o 
   2  -4   1      363.58      447.75     36.19 o 
   3  -4   1     9413.04     9263.73    203.02 o 
   4  -4   1        4.16       99.48     29.80 o 
   5  -4   1     1985.82     1821.10     76.35 o 
   6  -4   1       74.11       99.09     41.03 o 
   7  -4   1     2235.90     2300.11     98.12 o 
   8  -4   1      235.06      257.31     54.77 o 
   9  -4   1      178.12      177.18     54.96 o 
  10  -4   1      286.34      274.44     62.22 o 
  11  -4   1        0.33       64.16     51.00 o 
 -12  -3   1      131.43      204.47     64.55 o 
 -11  -3   1     2017.08     2012.22    106.45 o 
 -10  -3   1     1713.33     1613.34     92.22 o 
  -9  -3   1      354.68      347.63     47.59 o 
  -8  -3   1      966.60      981.45     55.75 o 
  -7  -3   1      419.90      489.50     40.13 o 
  -6  -3   1     5139.46     5416.69    109.30 o 
  -5  -3   1     2177.11     1700.02     49.28 o 
  -4  -3   1      518.54      866.14     34.77 o 
  -3  -3   1     1033.40     1148.57     39.82 o 
  -2  -3   1     2033.48     1404.42     82.01 o 
  -1  -3   1     1127.50     2469.36     59.80 o 
   0  -3   1     2889.38     2113.15     55.06 o 
   1  -3   1    18743.55    21668.20    418.62 o 
   2  -3   1     1085.13      678.55     39.77 o 
   3  -3   1    10160.73    10218.45    217.34 o 
   4  -3   1    13575.68    13813.63    289.34 o 
   5  -3   1       17.57       47.13     29.61 o 
   6  -3   1     1165.58     1137.72     67.16 o 
   7  -3   1      211.50      240.47     52.16 o 
   8  -3   1     1985.90     2092.15     98.03 o 
   9  -3   1      137.11      113.90     50.13 o 
  10  -3   1      120.34       86.51     51.48 o 
  11  -3   1      114.73       90.58     54.29 o 
 -12  -2   1      382.06      324.27     67.35 o 
 -11  -2   1       35.89      -37.06     45.00 o 
 -10  -2   1     2905.21     2692.61    117.38 o 
  -9  -2   1     1953.26     1806.97     96.96 o 
  -8  -2   1      494.56      483.12     45.99 o 
  -7  -2   1     2480.93     2803.90     76.83 o 
  -6  -2   1     2407.48     2337.27     96.53 o 
  -5  -2   1     9095.14     8659.07    179.36 o 
  -4  -2   1      202.55      642.08     31.52 o 
  -3  -2   1     3564.77     3997.25    100.06 o 
  -2  -2   1    11168.63    10654.20    153.86 o 
  -1  -2   1    20945.65    26959.64    512.78 o 
   0  -2   1     4774.61     5094.71    105.09 o 
   1  -2   1      858.95      219.86     20.52 o 
   2  -2   1     7993.96     6929.46    149.61 o 
   3  -2   1     2386.09     2519.78     73.16 o 
   4  -2   1     2783.66     2168.60     71.51 o 
   5  -2   1     6789.11     6780.24    164.31 o 
   6  -2   1      134.46       97.64     35.80 o 
   7  -2   1     1973.06     1955.32     88.93 o 
   8  -2   1      190.50      135.19     49.26 o 
   9  -2   1     2086.18     2044.93    100.45 o 
  10  -2   1       73.63       50.13     50.71 o 
  11  -2   1      146.58      198.67     61.25 o 
  12  -2   1       23.93       42.48     53.61 o 
 -12  -1   1       51.93       82.06     55.35 o 
 -11  -1   1      843.81      936.73     82.35 o 
 -10  -1   1       28.88       39.87     50.90 o 
  -9  -1   1     1295.87     1360.87     88.83 o 
  -8  -1   1      237.39      310.34     57.00 o 
  -7  -1   1     3357.73     3604.95    118.25 o 
  -6  -1   1     1663.78     1385.22     52.11 o 
  -5  -1   1       92.80        6.45     21.31 o 
  -4  -1   1     4192.26     4236.17     80.25 o 
  -3  -1   1     9245.03     9564.81    187.93 o 
  -2  -1   1    11734.98    12629.61    208.44 o 
  -1  -1   1     4445.02     2956.01     63.96 o 
   1  -1   1      645.88       15.19      7.84 o 
   2  -1   1    49724.29    48233.89    909.83 o 
   3  -1   1     1348.58     1438.86     53.22 o 
   4  -1   1     4377.42     5157.42    125.51 o 
   5  -1   1      447.73      384.95     39.29 o 
   6  -1   1      857.23      808.31     57.48 o 
   7  -1   1     1143.17     1053.43     70.54 o 
   8  -1   1      578.27      712.03     68.90 o 
   9  -1   1      464.92      406.43     59.42 o 
  10  -1   1     1744.79     1792.07     97.45 o 
  11  -1   1       85.06       44.22     53.32 o 
  12  -1   1       17.94       27.48     50.90 o 
 -12   0   1       12.50      -19.16     48.09 o 
 -11   0   1      272.58      318.08     65.32 o 
 -10   0   1      939.37      976.60     81.58 o 
  -9   0   1       84.44      146.99     55.74 o 
  -8   0   1     1318.53     1231.68     81.38 o 
  -7   0   1      160.00      200.70     44.32 o 
  -6   0   1     1874.21     1374.12     69.19 o 
  -5   0   1      115.03       70.93     30.29 o 
  -4   0   1     2664.76     2498.58     76.64 o 
  -3   0   1     1883.08     1918.74     63.38 o 
  -2   0   1     8671.83    10124.68    203.70 o 
  -1   0   1    19905.61    19122.29    368.69 o 
   0   0   1     3577.31      599.20     15.39 o 
   1   0   1    24009.60    16584.32    320.50 o 
   2   0   1     1411.16     1001.62     27.32 o 
   3   0   1    14258.62    13967.71    203.56 o 
   4   0   1       55.18      252.23     23.22 o 
   5   0   1       64.73       88.29     22.70 o 
   6   0   1     2412.71     1933.26     78.58 o 
   7   0   1       98.10       72.67     41.42 o 
   8   0   1      672.65      674.19     67.93 o 
   9   0   1      414.70      506.30     66.09 o 
  10   0   1      860.16      773.86     74.42 o 
  11   0   1      374.06      383.59     67.06 o 
  12   0   1        3.52       32.42     55.64 o 
 -12   1   1       35.86       38.22     53.22 o 
 -11   1   1      307.05      289.63     64.45 o 
 -10   1   1     1015.53      969.14     80.71 o 
  -9   1   1      308.40      299.50     58.93 o 
  -8   1   1       97.61      117.28     48.09 o 
  -7   1   1      830.95      800.19     66.09 o 
  -6   1   1     3731.03     3228.13    104.80 o 
  -5   1   1     3352.06     4002.96    113.12 o 
  -4   1   1     4532.51     4312.23    110.90 o 
  -3   1   1      328.25      425.49     37.35 o 
  -2   1   1     7102.83     6650.28    141.09 o 
  -1   1   1     1195.36      979.79     27.39 o 
   0   1   1    24179.65    13744.34    314.40 o 
   1   1   1       46.91     1097.65     27.00 o 
   2   1   1     4290.39     4144.17     66.74 o 
   3   1   1    17780.51    20715.54    292.62 o 
   4   1   1    11167.07    11348.51    233.12 o 
   5   1   1      540.40      440.29     30.41 o 
   6   1   1      205.19      152.08     28.27 o 
   7   1   1      171.82      240.71     35.31 o 
   8   1   1        3.76       29.61     45.87 o 
   9   1   1     1612.01     1590.79     93.48 o 
  10   1   1        3.94       43.74     54.19 o 
  11   1   1      482.16      469.23     70.06 o 
  12   1   1        0.91      -18.10     46.64 o 
 -12   2   1       60.16       64.55     55.45 o 
 -11   2   1       80.35       80.22     53.80 o 
 -10   2   1      620.68      748.61     76.35 o 
  -9   2   1     1822.73     1914.00     98.41 o 
  -8   2   1      100.02       20.61     48.38 o 
  -7   2   1     1684.98     1549.28     81.87 o 
  -6   2   1       90.80       65.03     35.80 o 
  -5   2   1      843.06      699.84     50.42 o 
  -4   2   1    12478.31    11890.53    251.60 o 
  -3   2   1      953.00      785.48     45.29 o 
  -2   2   1     4357.09     5427.89    122.32 o 
  -1   2   1      362.45      838.70     29.80 o 
   0   2   1      426.48     3853.45     78.87 o 
   1   2   1    17019.68    23992.11    466.23 o 
   2   2   1      278.00      130.26     12.54 o 
   3   2   1     2111.50     2930.43    122.51 o 
   4   2   1     4617.35     4171.43    113.66 o 
   5   2   1     2463.86     2600.74     62.89 o 
   6   2   1       70.71      123.96     34.84 o 
   7   2   1     1830.33     1814.76     62.04 o 
   8   2   1        2.58       10.73     33.23 o 
   9   2   1      103.47      168.53     43.53 o 
  10   2   1      532.75      515.10     71.03 o 
  11   2   1      171.95      225.57     62.61 o 
  12   2   1      397.51      398.40     74.80 o 
 -11   3   1      371.57      374.21     67.16 o 
 -10   3   1       14.50       70.16     53.61 o 
  -9   3   1     1459.24     1550.53     90.58 o 
  -8   3   1      154.01      191.31     54.38 o 
  -7   3   1       32.39       37.93     43.64 o 
  -6   3   1     4418.17     4516.22    131.90 o 
  -5   3   1      616.08      555.46     50.32 o 
  -4   3   1     1357.48     1355.64     58.64 o 
  -3   3   1    14183.76    12637.59    260.60 o 
  -2   3   1    11547.93    10157.29    209.02 o 
  -1   3   1     9750.36    12213.93    241.73 o 
   0   3   1      913.34     2467.62     55.64 o 
   1   3   1    14878.63    11916.17    231.47 o 
   2   3   1     3919.09     4358.15     70.59 o 
   3   3   1       29.15       36.19     15.67 o 
   4   3   1      663.83      375.94     25.03 o 
   5   3   1    13179.99    14615.11    221.60 o 
   6   3   1     8444.95     8746.87    149.97 o 
   7   3   1      115.14       87.74     29.97 o 
   8   3   1     1453.08     1622.85     83.22 o 
   9   3   1      192.87      145.88     40.91 o 
  10   3   1      991.39      961.23     60.71 o 
  11   3   1      269.34      279.47     64.84 o 
  12   3   1       34.33        0.58     49.55 o 
 -11   4   1        7.96      -68.80     45.87 o 
 -10   4   1      423.65      411.85     69.09 o 
  -9   4   1       20.52       45.58     45.87 o 
  -8   4   1     1498.61     1338.90     85.06 o 
  -7   4   1      693.88      748.03     67.74 o 
  -6   4   1      109.51      137.12     43.26 o 
  -5   4   1     2035.73     1915.06     77.22 o 
  -4   4   1      268.91      254.70     35.90 o 
  -3   4   1     9189.94     8585.18    188.22 o 
  -2   4   1      395.76      401.30     31.93 o 
  -1   4   1    27964.14    32933.70    627.94 o 
   0   4   1    10078.65    13111.56    256.63 o 
   1   4   1    11666.83    11749.55    185.56 o 
   2   4   1     1019.27      873.37     20.67 o 
   3   4   1     3000.62     3429.69     62.25 o 
   4   4   1     1874.18     1934.59     52.21 o 
   5   4   1      719.71      958.64     37.96 o 
   6   4   1     8650.50     8018.99    139.25 o 
   7   4   1     1364.26     1321.33     54.59 o 
   8   4   1      982.48     1030.36     54.47 o 
   9   4   1     1408.42     1437.04     66.15 o 
  10   4   1      401.82      440.89     47.82 o 
  11   4   1      715.84      851.18     61.40 o 
  12   4   1      192.45      178.64     59.61 o 
  13   4   1       89.47      132.67     59.03 o 
 -11   5   1      146.74      128.41     59.03 o 
 -10   5   1      358.26      343.14     63.77 o 
  -9   5   1      420.25      329.31     61.06 o 
  -8   5   1        2.63      -52.16     40.26 o 
  -7   5   1      796.47      839.18     71.61 o 
  -6   5   1     1077.23      956.27     67.93 o 
  -5   5   1     3606.78     3779.62    115.83 o 
  -4   5   1     6029.75     5412.79    138.96 o 
  -3   5   1     1763.20     1469.44     59.61 o 
  -2   5   1    13065.85    13919.68    284.79 o 
  -1   5   1     5200.24     7639.45    163.93 o 
   0   5   1     3449.70     3674.23     84.58 o 
   1   5   1      297.47      263.38     30.34 o 
   2   5   1      607.24      690.70     22.51 o 
   3   5   1      567.08      574.28     18.69 o 
   4   5   1     4997.09     6029.87    101.65 o 
   5   5   1     6646.14     7300.37    123.73 o 
   6   5   1        6.12       -4.26     20.52 o 
   7   5   1     3930.54     3756.20     87.50 o 
   8   5   1     1458.77     1241.36     56.86 o 
   9   5   1     1105.26      968.08     61.56 o 
  10   5   1      346.38      361.05     82.74 o 
  11   5   1       57.20       82.34     40.57 o 
  12   5   1      258.29      204.45     48.27 o 
  13   5   1        5.20      -11.81     48.29 o 
 -10   6   1        3.82       -8.61     48.09 o 
  -9   6   1      249.60      229.54     61.45 o 
  -8   6   1      760.29      872.67     73.54 o 
  -7   6   1      193.68      274.92     53.13 o 
  -6   6   1       74.23      106.35     45.38 o 
  -5   6   1      231.09      169.06     42.29 o 
  -4   6   1     7598.42     6953.46    170.89 o 
  -3   6   1        8.54      -16.26     26.90 o 
  -2   6   1    11669.50    12346.80    259.24 o 
  -1   6   1     1132.79     1080.33     46.84 o 
   0   6   1     9237.51     9171.41    189.86 o 
   1   6   1    12076.36    13228.36    194.05 o 
   2   6   1     2222.04     2700.56     50.90 o 
   3   6   1     6361.30     6434.89     84.74 o 
   4   6   1       51.49       85.02     12.71 o 
   5   6   1     2335.60     2495.76     44.38 o 
   6   6   1     4717.12     4818.34     95.62 o 
   7   6   1       20.07       63.12     28.18 o 
   8   6   1     3112.05     2918.50     79.90 o 
   9   6   1       21.37        5.56     37.63 o 
  10   6   1      535.37      566.00     51.82 o 
  11   6   1        0.90       -6.27     35.42 o 
  12   6   1       62.12       46.16     42.48 o 
  13   6   1      254.05      265.72     51.87 o 
 -10   7   1        2.90       44.42     51.97 o 
  -9   7   1       22.59       -6.29     52.55 o 
  -8   7   1      419.98      393.83     40.45 o 
  -7   7   1      433.72      404.30     58.74 o 
  -6   7   1      177.07      243.57     55.35 o 
  -5   7   1      418.51      504.26     55.06 o 
  -4   7   1      991.50     1083.62     64.45 o 
  -3   7   1     1484.78     1498.67     66.38 o 
  -2   7   1      524.58      570.16     44.42 o 
  -1   7   1      741.10      708.54     44.03 o 
   0   7   1     3100.81     3137.16     81.87 o 
   1   7   1    12634.16    14487.62    289.44 o 
   2   7   1      691.89      711.31     28.93 o 
   3   7   1       13.52       18.71     10.93 o 
   4   7   1     1306.66     1563.62     33.14 o 
   5   7   1      689.37      840.43     26.73 o 
   6   7   1     2198.51     2212.83     43.40 o 
   7   7   1     1741.64     1725.88     59.14 o 
   8   7   1     1207.09     1296.13     59.52 o 
   9   7   1        9.07       32.29     34.15 o 
  10   7   1      121.83      153.64     54.53 o 
  11   7   1      752.85      734.03     81.53 o 
  12   7   1       28.79      -37.43     37.70 o 
  13   7   1       48.61       54.70     58.64 o 
  -9   8   1       38.08       -6.34     33.09 o 
  -8   8   1      372.46      418.00     42.78 o 
  -7   8   1     1560.26     1410.51     84.29 o 
  -6   8   1      175.09      177.28     54.87 o 
  -5   8   1      112.90       91.83     43.45 o 
  -4   8   1      219.14      334.24     46.55 o 
  -3   8   1     2923.47     2939.08     97.64 o 
  -2   8   1     4797.27     4696.70    126.86 o 
  -1   8   1     1431.65     1514.15     62.51 o 
   0   8   1     3050.21     2828.86     80.22 o 
   1   8   1        2.10       78.29     19.35 o 
   2   8   1     9178.48     9663.57    150.28 o 
   3   8   1     4909.31     6048.84    151.69 o 
   4   8   1       13.64       57.32     13.66 o 
   5   8   1     1620.30     1517.02     36.00 o 
   6   8   1      236.42      261.97     29.61 o 
   7   8   1     1585.88     1482.83     75.33 o 
   8   8   1       52.73       67.81     31.52 o 
   9   8   1      609.64      595.18     45.69 o 
  10   8   1      291.14      379.17     44.64 o 
  11   8   1      245.11      179.61     38.88 o 
  12   8   1      327.36      377.44     49.31 o 
  -9   9   1       70.38       57.23     35.41 o 
  -8   9   1       91.34       71.11     48.77 o 
  -7   9   1      298.37      376.92     62.90 o 
  -6   9   1     1842.78     1571.34     88.16 o 
  -5   9   1      886.73      835.02     73.93 o 
  -4   9   1       71.03       84.29     44.80 o 
  -3   9   1      290.44      247.44     43.45 o 
  -2   9   1      842.80      926.28     57.77 o 
  -1   9   1     4979.61     4921.20    129.09 o 
   0   9   1      928.39      752.19     41.71 o 
   1   9   1     1876.18     1373.01     41.26 o 
   2   9   1      475.57      484.51     35.56 o 
   3   9   1     4080.00     3599.80     70.65 o 
   4   9   1       91.46       69.53     15.68 o 
   5   9   1     6145.31     6015.75     87.69 o 
   6   9   1      541.24      668.87     39.17 o 
   7   9   1     1024.11     1193.74     52.45 o 
   8   9   1     1578.83     1511.39     61.11 o 
   9   9   1      156.75      187.04     36.00 o 
  10   9   1      229.24      226.50     37.40 o 
  11   9   1        1.82        3.61     47.37 o 
  12   9   1      491.19      427.49     48.38 o 
  -8  10   1      255.77      196.56     39.95 o 
  -7  10   1       71.96      145.46     36.90 o 
  -6  10   1      558.57      592.81     66.00 o 
  -5  10   1      748.20      649.81     67.74 o 
  -4  10   1       92.05       81.19     47.51 o 
  -3  10   1      653.64      698.09     62.51 o 
  -2  10   1      546.36      678.55     55.93 o 
  -1  10   1     3421.92     3465.41    106.83 o 
   0  10   1      618.01      579.16     43.64 o 
   1  10   1       73.89       55.80     18.49 o 
   2  10   1      907.76      947.77     38.07 o 
   3  10   1     2923.03     3340.33    121.01 o 
   4  10   1     5892.28     5928.27     88.11 o 
   5  10   1      388.70      410.15     35.52 o 
   6  10   1     2737.37     2622.06     68.24 o 
   7  10   1      546.20      691.19     43.96 o 
   8  10   1      454.80      482.65     41.17 o 
   9  10   1     1035.10     1118.61     55.72 o 
  10  10   1        2.26      -20.96     76.21 o 
  11  10   1      263.47      348.65     73.83 o 
  12  10   1       15.60       78.55    102.24 o 
  -8  11   1        0.86       -1.00     39.05 o 
  -7  11   1      563.68      557.40     48.60 o 
  -6  11   1       13.09       25.65     31.84 o 
  -5  11   1      817.71      839.86     69.09 o 
  -4  11   1      170.26      228.28     48.97 o 
  -3  11   1      346.47      592.81     59.51 o 
  -2  11   1       33.37        6.39     35.90 o 
  -1  11   1      563.04      559.62     52.26 o 
   0  11   1      214.71      307.92     38.51 o 
   1  11   1      606.96      536.28     52.45 o 
   2  11   1     1177.15     1100.01     41.92 o 
   3  11   1     1975.85     2086.26     55.80 o 
   4  11   1     1678.93     1715.21     50.86 o 
   5  11   1     4588.73     4175.86     71.69 o 
   6  11   1      724.15      704.48     41.19 o 
   7  11   1      699.11      755.99     45.20 o 
   8  11   1       41.12       11.19     26.93 o 
   9  11   1     1324.76     1277.97     58.13 o 
  10  11   1      148.00      134.59    101.03 o 
  11  11   1      171.53      131.80     69.19 o 
  12  11   1      323.93      310.05     76.74 o 
  -7  12   1      163.84      174.63     38.04 o 
  -6  12   1      212.33      212.19     39.17 o 
  -5  12   1       22.49       45.63     53.03 o 
  -4  12   1     1132.12     1112.36     74.22 o 
  -3  12   1       18.89       78.00     46.74 o 
  -2  12   1     1201.04     1197.13     72.00 o 
  -1  12   1       41.84       67.84     40.74 o 
   0  12   1      800.43      860.46     44.52 o 
   1  12   1      351.61      521.72     35.78 o 
   2  12   1        3.78       13.14     20.82 o 
   3  12   1     2422.76     2288.07     61.47 o 
   4  12   1      231.87      371.92     26.93 o 
   5  12   1     2412.02     2418.57     54.56 o 
   6  12   1      997.33      789.60     79.40 o 
   7  12   1      411.83      333.43     35.75 o 
   8  12   1      128.18      116.53     29.65 o 
   9  12   1       21.79      -12.77     50.71 o 
  10  12   1      671.68      772.70     88.35 o 
  11  12   1       11.94      -80.56     53.71 o 
  12  12   1      214.72      216.76     79.35 o 
  -6  13   1      139.07      174.64     38.55 o 
  -5  13   1      134.92      145.06     35.57 o 
  -4  13   1       61.17      100.05     35.27 o 
  -3  13   1      495.85      585.91     47.13 o 
  -2  13   1      928.76      942.22     96.77 o 
  -1  13   1     1521.80     1575.94     60.98 o 
   0  13   1       78.69       83.05     29.12 o 
   1  13   1      445.56      565.27     40.83 o 
   2  13   1        8.63      -21.69     26.95 o 
   3  13   1      370.21      377.08     34.38 o 
   4  13   1      897.27      886.80     40.62 o 
   5  13   1       42.18      112.45     23.32 o 
   6  13   1      778.68      770.76     45.09 o 
   7  13   1      263.84      357.27     64.84 o 
   8  13   1      368.45      484.52     76.45 o 
   9  13   1      216.76      254.89     72.00 o 
  10  13   1       94.39      140.41     63.67 o 
  11  13   1      348.80      484.81     81.48 o 
  -5  14   1      111.18      132.85     39.39 o 
  -4  14   1      344.12      416.19     44.23 o 
  -3  14   1       36.23       52.09     31.10 o 
  -2  14   1      178.19      260.70     38.61 o 
  -1  14   1      523.51      451.85     41.69 o 
   0  14   1     2355.47     2545.81     73.81 o 
   1  14   1      308.03      346.12    122.46 o 
   2  14   1      304.38      377.88     34.38 o 
   3  14   1       63.91       63.34     23.47 o 
   4  14   1      710.75      682.35     48.21 o 
   5  14   1       63.13       32.80     28.12 o 
   6  14   1       37.65       71.03     48.48 o 
   7  14   1      491.95      447.56     67.84 o 
   8  14   1       10.22      -18.00     53.22 o 
   9  14   1      769.92      661.22     84.67 o 
  10  14   1        7.98       14.81     60.67 o 
  11  14   1       80.38       39.29     59.13 o 
  -5  15   1      108.89      100.99     34.88 o 
  -4  15   1      230.95      262.65     71.42 o 
  -3  15   1      263.16      269.08     41.53 o 
  -2  15   1      210.97      134.04     42.05 o 
  -1  15   1      335.40      447.83     53.66 o 
   0  15   1      877.16     1213.29     55.72 o 
   1  15   1      803.15      756.99     43.97 o 
   2  15   1     1026.94      968.65     46.98 o 
   3  15   1     1087.58     1277.54     88.11 o 
   4  15   1      309.84      408.00     42.83 o 
   5  15   1      437.27      323.03     38.80 o 
   6  15   1        1.35        2.03     51.38 o 
   7  15   1       58.12      142.83     60.00 o 
   8  15   1      211.87      244.73     67.45 o 
   9  15   1      148.49      206.70     71.71 o 
  10  15   1      169.12      103.83     62.22 o 
  -3  16   1       75.31       50.32     34.55 o 
  -2  16   1       62.07       15.80     48.87 o 
  -1  16   1      190.44      247.60     42.53 o 
   0  16   1       75.43       84.48     30.85 o 
   1  16   1     1370.66     1358.93     88.93 o 
   2  16   1       89.17      106.83     47.03 o 
   3  16   1     1635.70     1735.27     98.90 o 
   4  16   1      123.11       82.83     36.01 o 
   5  16   1      328.78      310.63     66.58 o 
   6  16   1      703.81      890.37     89.51 o 
   7  16   1       34.34       32.13     54.77 o 
   8  16   1      170.18      199.34     71.71 o 
   9  16   1        5.41      -86.03     59.22 o 
  -2  17   1        0.87      -29.42     43.84 o 
  -1  17   1        2.21       61.93     44.90 o 
   0  17   1       79.23       89.41     52.93 o 
   1  17   1        0.66      -11.13     40.93 o 
   2  17   1     1107.42     1044.43     85.64 o 
   3  17   1       32.80       30.00     49.74 o 
   4  17   1      224.72      240.62     65.32 o 
   5  17   1       85.97       72.29     57.38 o 
   6  17   1      406.49      392.40     72.87 o 
   7  17   1      579.64      585.74     80.32 o 
   8  17   1       63.42       17.32     63.96 o 
   0  18   1      104.74       62.80     51.97 o 
   1  18   1       80.51      131.03     53.03 o 
   2  18   1       18.47       14.52     49.93 o 
   3  18   1      376.76      447.27     67.84 o 
   4  18   1       49.92       49.35     49.16 o 
   5  18   1      192.70      271.63     67.06 o 
   6  18   1        0.37      -28.84     56.32 o 
   7  18   1      529.45      583.52     82.35 o 
   2  19   1        7.15       21.48     50.51 o 
   3  19   1       40.04       -2.32     44.71 o 
   4  19   1      239.13      182.99     58.64 o 
   5  19   1        6.24       -5.81     53.90 o 
  -3 -18   2       85.37       77.61     48.09 o 
  -2 -18   2      112.69      191.89     52.84 o 
  -1 -18   2       86.97      129.77     51.29 o 
   0 -18   2       23.43      -11.58     65.03 o 
  -8 -17   2       60.75       -9.77     56.61 o 
  -7 -17   2      261.82      295.15     63.77 o 
  -6 -17   2       42.89      -56.22     52.16 o 
  -5 -17   2       84.40       88.45     50.03 o 
  -4 -17   2        0.28      -16.23     25.49 o 
  -3 -17   2      162.00      157.51     50.17 o 
  -2 -17   2      103.49       76.38     28.84 o 
  -1 -17   2      359.81      376.51     46.69 o 
   0 -17   2       10.20      -55.16     36.77 o 
   1 -17   2       79.73       39.87     48.97 o 
   2 -17   2       68.74      -66.92     44.61 o 
  -9 -16   2      147.05       22.16     64.74 o 
  -8 -16   2      111.89       99.19     63.00 o 
  -7 -16   2       52.90       -2.52     53.80 o 
  -6 -16   2      255.07      316.44     66.67 o 
  -5 -16   2      225.62      285.28     60.77 o 
  -4 -16   2       43.72      -17.78     23.19 o 
  -3 -16   2       63.69       40.61     26.30 o 
  -2 -16   2       56.47       29.63     39.63 o 
  -1 -16   2      184.94      317.50     46.16 o 
   0 -16   2      357.54      504.85     57.96 o 
   1 -16   2       48.05      -31.26     42.87 o 
   2 -16   2      104.23       73.35     45.00 o 
   3 -16   2       70.47      -29.80     48.77 o 
 -10 -15   2      213.63      195.38     67.93 o 
  -9 -15   2       30.87      -16.84     52.64 o 
  -8 -15   2       42.67       29.51     53.32 o 
  -7 -15   2      320.71      339.73     40.33 o 
  -6 -15   2       30.38       46.98     31.11 o 
  -5 -15   2      869.06      912.24     78.77 o 
  -4 -15   2       21.88       18.49     20.66 o 
  -3 -15   2        3.40       -3.80     40.11 o 
  -2 -15   2       22.85       46.64     31.45 o 
  -1 -15   2        6.27      -19.45     28.64 o 
   0 -15   2      164.60      186.96     44.32 o 
   1 -15   2      333.84      364.05     52.64 o 
   2 -15   2       11.07      -23.42     41.03 o 
   3 -15   2        1.64      -45.09     47.61 o 
   4 -15   2       74.15       52.64     51.38 o 
 -10 -14   2      340.22      264.47     73.64 o 
  -9 -14   2      253.34      374.59     68.42 o 
  -8 -14   2        0.78      -23.32     26.14 o 
  -7 -14   2       12.57      -27.95     37.64 o 
  -6 -14   2     2483.35     2269.82     70.08 o 
  -5 -14   2      112.00      124.74     28.54 o 
  -4 -14   2        3.82       -7.28     24.79 o 
  -3 -14   2        4.06       17.42     32.03 o 
  -2 -14   2      468.44      440.59     44.80 o 
  -1 -14   2      152.35       63.67     36.77 o 
   0 -14   2       22.77       20.61     30.68 o 
   1 -14   2       12.91        4.94     37.84 o 
   2 -14   2       93.25       69.19     42.87 o 
   3 -14   2       60.02       24.97     43.64 o 
   4 -14   2       56.62      -38.13     42.00 o 
   5 -14   2       80.19      129.67     54.48 o 
 -11 -13   2      183.66      171.99     37.60 o 
 -10 -13   2      191.62      185.82     38.42 o 
  -9 -13   2       88.37       84.35     42.48 o 
  -8 -13   2      158.92      132.11     52.74 o 
  -7 -13   2       71.87       56.69     31.11 o 
  -6 -13   2      310.38      320.78     35.27 o 
  -5 -13   2     1436.16     1477.63     55.95 o 
  -4 -13   2      156.88      178.29     26.06 o 
  -3 -13   2        7.11      -40.74     32.61 o 
  -2 -13   2      201.43      214.95     33.29 o 
  -1 -13   2      100.61      124.35     38.51 o 
   0 -13   2      452.51      492.65     51.09 o 
   1 -13   2        7.73       -4.55     33.19 o 
   2 -13   2       69.38       35.42     39.68 o 
   3 -13   2       12.84      -21.39     41.13 o 
   4 -13   2      110.78       66.96     48.97 o 
   5 -13   2       72.78      -36.97     44.32 o 
   6 -13   2       69.85      113.51     54.58 o 
 -11 -12   2       72.32      121.46     93.77 o 
 -10 -12   2      284.64      356.65     44.49 o 
  -9 -12   2      345.60      396.71     59.46 o 
  -8 -12   2      666.33      667.40     46.64 o 
  -7 -12   2        3.78       14.25     27.05 o 
  -6 -12   2      473.20      497.24     39.66 o 
  -5 -12   2       26.22       39.40     21.81 o 
  -4 -12   2     1441.46     1355.51     51.23 o 
  -3 -12   2      337.13      376.34     44.13 o 
  -2 -12   2       46.57       39.97     31.35 o 
  -1 -12   2      560.33      534.26     50.03 o 
   0 -12   2      667.48      611.00     51.48 o 
   1 -12   2      443.95      604.61     58.55 o 
   2 -12   2      117.19       96.38     42.19 o 
   3 -12   2        6.13       22.06     40.64 o 
   4 -12   2       83.00       82.64     47.22 o 
   5 -12   2      705.93      829.22     81.19 o 
   6 -12   2        0.21      -61.98     41.32 o 
   7 -12   2        9.91      -64.45     42.97 o 
 -12 -11   2      161.37      266.50     43.34 o 
 -11 -11   2      220.56      150.28     47.13 o 
 -10 -11   2       31.76       31.26     28.63 o 
  -9 -11   2      651.80      703.29     55.88 o 
  -8 -11   2      546.20      546.97     42.87 o 
  -7 -11   2      313.59      254.89     49.88 o 
  -6 -11   2     1563.53     1505.49     59.65 o 
  -5 -11   2      309.03      238.25     25.01 o 
  -4 -11   2      786.95      751.30     41.34 o 
  -3 -11   2     1136.05     1005.14     54.48 o 
  -2 -11   2      235.33      339.95     42.38 o 
  -1 -11   2        6.78      -21.97     23.81 o 
   0 -11   2       66.97       80.42     33.48 o 
   1 -11   2     1281.64     1415.54     69.58 o 
   2 -11   2      138.91      172.25     44.51 o 
   3 -11   2      508.72      453.85     59.42 o 
   4 -11   2       36.66        7.06     46.84 o 
   5 -11   2      463.66      544.23     66.19 o 
   6 -11   2      418.68      407.69     64.45 o 
   7 -11   2       21.71      -62.71     41.80 o 
   8 -11   2        0.82      -64.55     43.93 o 
 -12 -10   2      366.02      342.73     46.52 o 
 -11 -10   2        0.73      -24.45     38.42 o 
 -10 -10   2      377.10      441.77     43.77 o 
  -9 -10   2       26.42       61.00     28.43 o 
  -8 -10   2     1399.60     1499.00     62.10 o 
  -7 -10   2      270.46      301.05     59.61 o 
  -6 -10   2       14.88      -23.89     23.94 o 
  -5 -10   2      189.91      202.44     31.84 o 
  -4 -10   2      217.97      404.76     60.96 o 
  -3 -10   2      518.97      493.83     31.61 o 
  -2 -10   2      187.39      194.51     33.00 o 
  -1 -10   2      410.84      404.59     27.61 o 
   0 -10   2        1.67      -11.13     26.42 o 
   1 -10   2      904.16      865.21     55.26 o 
   2 -10   2      544.40      623.00     55.74 o 
   3 -10   2      783.36      872.67     68.42 o 
   4 -10   2      171.12      247.44     54.67 o 
   5 -10   2       26.95       -3.19     43.16 o 
   6 -10   2      406.56      433.24     62.32 o 
   7 -10   2      580.74      642.94     77.32 o 
   8 -10   2       28.75       16.55     52.45 o 
 -12  -9   2        3.96      -51.40     34.57 o 
 -11  -9   2      447.55      446.98     50.10 o 
 -10  -9   2       13.25       35.82     30.54 o 
  -9  -9   2      916.31      936.85     66.58 o 
  -8  -9   2     1725.30     1552.92     63.78 o 
  -7  -9   2      182.50      165.84     38.22 o 
  -6  -9   2        0.59       21.65     24.82 o 
  -5  -9   2       10.74       -4.09     15.86 o 
  -4  -9   2        2.28       -7.62     19.88 o 
  -3  -9   2        1.62       22.80     17.14 o 
  -2  -9   2       57.50      -15.48     19.93 o 
  -1  -9   2       13.48        6.58     24.10 o 
   0  -9   2      414.22      353.89     34.26 o 
   1  -9   2      273.82      354.08     38.32 o 
   2  -9   2      236.90      372.85     44.71 o 
   3  -9   2      752.28      763.41     63.67 o 
   4  -9   2      452.64      565.62     62.32 o 
   5  -9   2      502.12      652.32     70.16 o 
   6  -9   2      125.91       86.71     46.26 o 
   7  -9   2      269.91      262.92     57.77 o 
   8  -9   2      127.46      174.09     57.58 o 
   9  -9   2       41.17        3.68     49.06 o 
 -12  -8   2      350.62      346.79     47.66 o 
 -11  -8   2       27.73       -8.81     43.84 o 
 -10  -8   2       50.27       50.94     47.80 o 
  -9  -8   2     1320.95     1334.56     85.93 o 
  -8  -8   2     2081.12     2129.88     70.52 o 
  -7  -8   2       37.18        3.89     27.89 o 
  -6  -8   2     1732.12     1903.87     58.97 o 
  -5  -8   2     1079.88     1231.92     33.14 o 
  -4  -8   2     1061.98     1195.22     57.24 o 
  -3  -8   2     3370.81     2801.55     98.03 o 
  -2  -8   2       83.43      357.56     33.00 o 
  -1  -8   2       11.75      -14.81     19.26 o 
   0  -8   2      897.04      795.93     42.87 o 
   1  -8   2     1838.73     2541.36     82.35 o 
   2  -8   2       43.88       69.87     33.39 o 
   3  -8   2        2.12       26.71     35.13 o 
   4  -8   2       53.68      139.83     44.03 o 
   5  -8   2        2.46       15.29     44.03 o 
   6  -8   2      265.38      263.02     56.32 o 
   7  -8   2      142.81       50.42     46.45 o 
   8  -8   2      158.84      177.67     56.42 o 
   9  -8   2       38.53      -27.00     49.84 o 
 -12  -7   2      160.46      196.55     45.77 o 
 -11  -7   2      315.59      261.31     45.62 o 
 -10  -7   2       19.23       -8.70     31.18 o 
  -9  -7   2      295.69      317.38     41.56 o 
  -8  -7   2     2237.35     2386.43     74.66 o 
  -7  -7   2     1318.89     1261.89     72.19 o 
  -6  -7   2        5.62      -14.91     23.40 o 
  -5  -7   2      104.89      145.66     14.58 o 
  -4  -7   2      774.05      677.69     33.59 o 
  -3  -7   2      355.64      376.71     25.44 o 
  -2  -7   2     1521.36     2370.17     69.96 o 
  -1  -7   2     3081.53     2517.26     73.45 o 
   0  -7   2      540.36      526.04     34.93 o 
   1  -7   2     1614.17     1698.01     64.45 o 
   2  -7   2      594.60      550.23     46.35 o 
   3  -7   2     2177.68     2065.44     81.87 o 
   4  -7   2      799.21      903.83     65.13 o 
   5  -7   2      184.41      211.15     45.29 o 
   6  -7   2      339.46      490.23     60.96 o 
   7  -7   2      211.26      310.82     58.64 o 
   8  -7   2       11.84      -24.10     45.29 o 
   9  -7   2      124.22      167.51     55.06 o 
  10  -7   2        5.57      -45.68     47.03 o 
 -12  -6   2      273.76      364.88     51.22 o 
 -11  -6   2      199.76      188.34     97.59 o 
 -10  -6   2      122.25      108.19     53.08 o 
  -9  -6   2      113.00       87.29     37.68 o 
  -8  -6   2      109.60      171.53     39.34 o 
  -7  -6   2     2106.86     2156.20     66.05 o 
  -6  -6   2      759.37      658.44     37.76 o 
  -5  -6   2        2.46       -9.67     17.13 o 
  -4  -6   2     2541.64     2295.33     53.82 o 
  -3  -6   2      343.41      331.59     22.32 o 
  -2  -6   2      407.21      217.15     23.32 o 
  -1  -6   2     1054.41      957.63     42.58 o 
   0  -6   2     2117.13     1918.33     42.90 o 
   1  -6   2      317.15      360.37     32.22 o 
   2  -6   2     8415.98     7963.73    182.31 o 
   3  -6   2     1733.70     1712.14     75.58 o 
   4  -6   2      140.17      163.64     39.58 o 
   5  -6   2       91.20      126.86     42.19 o 
   6  -6   2      652.67      670.22     65.71 o 
   7  -6   2       30.88       16.74     41.90 o 
   8  -6   2       77.77       35.03     42.68 o 
   9  -6   2       69.84       12.77     44.42 o 
  10  -6   2       44.63       39.77     51.00 o 
 -13  -5   2       15.00       -4.64     48.19 o 
 -12  -5   2      282.52      322.92     63.58 o 
 -11  -5   2     1031.12     1165.33     82.69 o 
 -10  -5   2      105.79       65.85     35.53 o 
  -9  -5   2      421.69      443.80     49.91 o 
  -8  -5   2       60.51       31.57     33.97 o 
  -7  -5   2      100.08      158.12     31.57 o 
  -6  -5   2      800.42      770.38     40.67 o 
  -5  -5   2      676.44      469.63     31.46 o 
  -4  -5   2     3789.62     3676.77     71.71 o 
  -3  -5   2      116.92      146.48     17.24 o 
  -2  -5   2     3008.46     3346.43     60.06 o 
  -1  -5   2     3105.95     3667.36     89.71 o 
   0  -5   2      385.75      400.43     30.10 o 
   1  -5   2     2939.30     2342.69     68.32 o 
   2  -5   2     3115.29     3618.88     97.74 o 
   3  -5   2     4833.77     4532.96    120.67 o 
   4  -5   2     5513.81     5883.38    152.22 o 
   5  -5   2      293.09      374.59     46.26 o 
   6  -5   2       43.70       74.22     42.77 o 
   7  -5   2      315.15      409.82     59.22 o 
   8  -5   2      168.71       85.06     50.80 o 
   9  -5   2       32.07       67.93     47.61 o 
  10  -5   2       17.20       19.64     52.16 o 
  11  -5   2        6.60      -68.80     45.87 o 
 -12  -4   2      157.92      239.41     56.03 o 
 -11  -4   2      259.75      291.57     59.61 o 
 -10  -4   2      136.31       96.15     40.30 o 
  -9  -4   2      972.88      932.05     59.55 o 
  -8  -4   2      101.50       64.18     33.48 o 
  -7  -4   2       64.04      153.30     44.51 o 
  -6  -4   2       23.73       21.31     22.57 o 
  -5  -4   2      890.34      819.50     36.32 o 
  -4  -4   2      122.04       81.09     17.90 o 
  -3  -4   2     6908.40     8722.30    147.14 o 
  -2  -4   2      393.38      304.44     48.92 o 
  -1  -4   2     1966.22     1641.11     52.06 o 
   0  -4   2     1070.06      933.34     42.09 o 
   1  -4   2     5024.21     5606.72    125.80 o 
   2  -4   2      335.35      491.49     36.97 o 
   3  -4   2      107.40      142.64     27.87 o 
   4  -4   2     6687.44     6194.40    153.38 o 
   5  -4   2        0.13        2.61     30.97 o 
   6  -4   2     1985.77     2335.33     93.29 o 
   7  -4   2     1044.19     1066.98     73.35 o 
   8  -4   2      229.28      282.76     54.77 o 
   9  -4   2       24.37      -15.77     42.00 o 
  10  -4   2       18.73       59.03     49.64 o 
  11  -4   2      119.06      112.35     54.19 o 
 -12  -3   2     1117.22     1221.13     95.90 o 
 -11  -3   2       55.43       46.16     51.77 o 
 -10  -3   2       92.76       54.48     49.64 o 
  -9  -3   2      280.07      230.31     56.80 o 
  -8  -3   2     1637.41     1735.69     67.29 o 
  -7  -3   2     1543.64     1463.28     66.00 o 
  -6  -3   2        1.47       53.71     25.37 o 
  -5  -3   2      151.50      317.14     42.72 o 
  -4  -3   2     2076.68     2149.73     50.75 o 
  -3  -3   2      133.19      393.95     46.45 o 
  -2  -3   2     3739.87     3590.61     62.52 o 
  -1  -3   2    17732.97    21096.58    406.24 o 
   0  -3   2      750.49     1828.65     52.93 o 
   1  -3   2      879.30      748.12     36.77 o 
   2  -3   2    32307.99    30190.19    582.07 o 
   3  -3   2     4954.56     4731.83    117.57 o 
   4  -3   2      242.46      295.63     35.22 o 
   5  -3   2     2840.98     2622.93     89.32 o 
   6  -3   2       38.71       29.13     36.39 o 
   7  -3   2      499.60      545.88     58.74 o 
   8  -3   2      109.63      151.35     54.09 o 
   9  -3   2      783.30      756.16     70.54 o 
  10  -3   2       39.70      -27.87     50.71 o 
  11  -3   2        1.12       25.64     48.77 o 
 -12  -2   2       14.13      -49.84     48.19 o 
 -11  -2   2      799.67      700.71     77.22 o 
 -10  -2   2      432.52      531.26     67.84 o 
  -9  -2   2      990.78     1016.76     79.83 o 
  -8  -2   2      111.54      133.06     47.90 o 
  -7  -2   2     2662.62     2489.06     85.16 o 
  -6  -2   2        3.07      -33.13     22.08 o 
  -5  -2   2       87.54       86.26     22.04 o 
  -4  -2   2    10543.98     9411.78    215.99 o 
  -3  -2   2       47.06      112.41     25.45 o 
  -2  -2   2    14583.52    15277.35    216.51 o 
  -1  -2   2    19848.20    24286.78    463.43 o 
   0  -2   2      585.05      132.07     10.11 o 
   1  -2   2     2082.61     1284.90     40.64 o 
   2  -2   2     9912.63    13490.03    270.76 o 
   3  -2   2       67.46       50.80     20.22 o 
   4  -2   2     2530.33     2857.79     84.58 o 
   5  -2   2       18.12       38.80     29.42 o 
   6  -2   2     1666.35     1457.25     71.03 o 
   7  -2   2      301.77      340.72     48.97 o 
   8  -2   2      904.11     1025.75     75.19 o 
   9  -2   2      264.59      179.02     53.61 o 
  10  -2   2       28.52      100.64     51.87 o 
  11  -2   2       19.25      -68.66     45.77 o 
  12  -2   2       25.71        0.68     48.97 o 
 -12  -1   2       56.98      155.70     57.48 o 
 -11  -1   2      171.91      132.19     60.58 o 
 -10  -1   2     1452.35     1575.50     93.58 o 
  -9  -1   2     1135.54     1169.17     84.19 o 
  -8  -1   2      476.31      478.43     59.90 o 
  -7  -1   2       40.24      -27.19     34.84 o 
  -6  -1   2     3807.30     3870.06     72.79 o 
  -5  -1   2     4262.18     4428.42     88.47 o 
  -4  -1   2     1560.41     2478.61     57.25 o 
  -3  -1   2      903.89     1176.04     39.97 o 
  -2  -1   2     9301.10     8516.86    126.19 o 
  -1  -1   2     4950.52     3440.25     74.51 o 
   0  -1   2      511.99      611.68     19.55 o 
   1  -1   2      735.84      108.04      8.79 o 
   2  -1   2    15584.85    21039.96    486.02 o 
   3  -1   2     7267.60     8141.10    174.09 o 
   4  -1   2        2.74       51.87     23.22 o 
   5  -1   2      385.78      518.39     44.90 o 
   6  -1   2     1323.47     1323.03     65.61 o 
   7  -1   2     1047.27     1121.75     69.19 o 
   8  -1   2      764.40      796.22     69.58 o 
   9  -1   2      318.81      358.72     60.29 o 
  10  -1   2      134.01      152.61     49.74 o 
  11  -1   2      229.66      149.51     58.16 o 
  12  -1   2       20.61       64.84     50.80 o 
 -12   0   2       65.95       -7.35     48.97 o 
 -11   0   2        0.11       -5.13     47.42 o 
 -10   0   2       31.84       -8.03     51.00 o 
  -9   0   2      565.09      451.14     66.77 o 
  -8   0   2      182.70      214.44     52.55 o 
  -7   0   2       82.44       44.42     41.22 o 
  -6   0   2       13.82       -0.48     17.09 o 
  -5   0   2     4879.55     5162.55     90.00 o 
  -4   0   2     2559.62     2875.05     55.28 o 
  -3   0   2      751.25      766.61     43.84 o 
  -2   0   2    13787.66    16353.92    320.21 o 
  -1   0   2      621.98     1804.46     43.26 o 
   0   0   2    12383.19    14881.76    291.37 o 
   1   0   2      304.76      371.79     16.45 o 
   2   0   2     9055.14    13310.37    193.54 o 
   3   0   2      548.64      780.65     24.89 o 
   4   0   2     4161.39     4057.67     77.35 o 
   5   0   2     3116.01     3327.06     72.54 o 
   6   0   2      190.56      188.65     29.34 o 
   7   0   2       16.70       -1.35     35.90 o 
   8   0   2       17.00       10.16     44.61 o 
   9   0   2      259.97      239.70     55.64 o 
  10   0   2      504.68      483.85     69.58 o 
  11   0   2       54.17        6.58     53.80 o 
  12   0   2        5.11      -22.74     46.64 o 
 -12   1   2       21.90      -22.26     48.38 o 
 -11   1   2        1.18      -66.96     50.61 o 
 -10   1   2        0.34      -32.61     43.45 o 
  -9   1   2       25.08       39.87     49.64 o 
  -8   1   2     1009.12      988.60     76.93 o 
  -7   1   2       34.97       31.92     30.14 o 
  -6   1   2      559.28      559.14     32.34 o 
  -5   1   2     2375.42     2607.85     57.80 o 
  -4   1   2      660.93      831.54     62.08 o 
  -3   1   2     1727.64     2588.35     50.75 o 
  -2   1   2     8934.90     9887.05    145.14 o 
  -1   1   2        1.39      260.12     15.97 o 
   0   1   2     2151.04     4015.25     86.42 o 
   1   1   2     3729.97     9524.81    189.18 o 
   2   1   2       53.01      695.43     22.41 o 
   3   1   2     3464.45     4219.94     79.14 o 
   4   1   2      963.02      624.83     31.43 o 
   5   1   2     5514.91     5820.06    105.95 o 
   6   1   2        0.49      -31.38     23.67 o 
   7   1   2      108.82       75.94     32.05 o 
   8   1   2       16.22        6.19     41.61 o 
   9   1   2       50.28       12.10     52.06 o 
  10   1   2      105.60      195.47     56.13 o 
  11   1   2      122.97      190.64     59.71 o 
  12   1   2        1.14      -35.61     54.19 o 
 -12   2   2       36.51      -18.00     50.03 o 
 -11   2   2      146.87      147.48     57.96 o 
 -10   2   2       13.37        2.81     43.64 o 
  -9   2   2        6.83      -56.03     43.06 o 
  -8   2   2        2.02      -43.84     41.80 o 
  -7   2   2      253.61      357.61     38.37 o 
  -6   2   2        3.37        2.28     20.70 o 
  -5   2   2      293.86      511.72     48.09 o 
  -4   2   2     3874.66     3331.19     94.25 o 
  -3   2   2       49.90       19.47     14.55 o 
  -2   2   2     1743.75     1924.68     46.01 o 
  -1   2   2      686.07      836.17     22.14 o 
   0   2   2      511.69     2207.70     47.71 o 
   1   2   2    16708.62    11582.61    240.18 o 
   2   2   2    14195.57    13371.63    203.46 o 
   3   2   2    10920.63    10027.07    150.54 o 
   4   2   2     6779.39     7792.07    100.76 o 
   5   2   2    10909.79    10739.07    136.89 o 
   6   2   2      280.01      280.98     30.58 o 
   7   2   2      177.78      238.98     35.34 o 
   8   2   2        2.05       28.38     32.75 o 
   9   2   2       43.65       83.20     40.11 o 
  10   2   2      101.37       79.45     52.45 o 
  11   2   2       10.77       34.35     44.71 o 
  12   2   2       82.05      137.61     61.16 o 
 -11   3   2      344.10      357.37     66.00 o 
 -10   3   2      373.38      374.40     65.03 o 
  -9   3   2      449.47      398.50     63.09 o 
  -8   3   2       74.09      108.48     53.71 o 
  -7   3   2        3.56       -5.34     26.53 o 
  -6   3   2      298.64      431.69     48.09 o 
  -5   3   2     2900.85     2820.92     93.38 o 
  -4   3   2       51.95      103.93     27.00 o 
  -3   3   2     3123.78     3934.16    100.06 o 
  -2   3   2       36.56       62.85     18.19 o 
  -1   3   2      182.04      175.48     18.10 o 
   0   3   2      146.57     1169.15     25.56 o 
   1   3   2     7593.94     4896.28    212.94 o 
   2   3   2     3306.81     3315.83     56.31 o 
   3   3   2      750.75      814.93     30.04 o 
   4   3   2        2.28       42.36     17.64 o 
   5   3   2     2121.79     2228.93     41.48 o 
   6   3   2     1695.31     1645.85     54.51 o 
   7   3   2      665.20      633.37     42.76 o 
   8   3   2      925.17      953.06     57.06 o 
   9   3   2      347.78      417.76     49.10 o 
  10   3   2        9.88       12.35     57.63 o 
  11   3   2      106.23       99.96     58.06 o 
  12   3   2      447.86      411.85     69.67 o 
 -11   4   2       26.45       -3.39     46.64 o 
 -10   4   2      250.70      221.21     59.03 o 
  -9   4   2     1057.71     1063.01     79.64 o 
  -8   4   2       14.86       41.33     30.59 o 
  -7   4   2        1.82      -26.44     49.55 o 
  -6   4   2      431.79      472.04     56.71 o 
  -5   4   2       75.59       43.26     33.58 o 
  -4   4   2     1594.19     1394.25     62.22 o 
  -3   4   2     4215.55     3401.34     92.51 o 
  -2   4   2       83.42      131.22     22.26 o 
  -1   4   2     2596.13     2086.72     44.72 o 
   0   4   2      523.29      792.43     31.16 o 
   1   4   2     3703.64     2442.11     43.69 o 
   2   4   2      856.86      560.67     17.56 o 
   3   4   2    17546.42    18072.85    211.15 o 
   4   4   2      329.15      452.67     27.88 o 
   5   4   2     1071.84      749.55     25.16 o 
   6   4   2       50.26       44.18     17.55 o 
   7   4   2     1728.30     1401.09     55.62 o 
   8   4   2      122.36       34.56     36.05 o 
   9   4   2     1035.95     1150.51     64.08 o 
  10   4   2        3.24      -18.01     34.41 o 
  11   4   2        1.68        8.78     37.58 o 
  12   4   2      204.48       87.00     54.58 o 
  13   4   2        5.60      -37.74     53.51 o 
 -11   5   2        0.51      -27.68     49.84 o 
 -10   5   2        4.35       27.87     46.26 o 
  -9   5   2      443.51      450.94     65.90 o 
  -8   5   2     1634.10     1857.91     78.29 o 
  -7   5   2      181.63      245.15     34.94 o 
  -6   5   2       36.79       78.19     39.09 o 
  -5   5   2       63.22       -5.03     31.84 o 
  -4   5   2     5242.76     5359.28    138.57 o 
  -3   5   2       65.48       -1.65     23.13 o 
  -2   5   2      371.05      475.52     34.84 o 
  -1   5   2      416.97      516.96     31.40 o 
   0   5   2        7.84       99.52     13.60 o 
   1   5   2     2951.22     3349.09     94.50 o 
   2   5   2      271.26      211.69     27.24 o 
   3   5   2      581.92      436.09     24.05 o 
   4   5   2       18.58       48.45     12.17 o 
   5   5   2      577.54      888.71     26.82 o 
   6   5   2     1245.16     1425.83     33.21 o 
   7   5   2        4.87       13.83     27.42 o 
   8   5   2     1091.30     1338.04     76.64 o 
   9   5   2       12.54       26.67     37.30 o 
  10   5   2       17.63       -4.40     49.50 o 
  11   5   2      140.56      127.42     43.74 o 
  12   5   2       89.42      119.57     49.01 o 
  13   5   2       33.60       -0.29     55.35 o 
 -10   6   2       50.87       66.09     51.29 o 
  -9   6   2        5.11      -64.16     42.77 o 
  -8   6   2      594.01      471.20     43.54 o 
  -7   6   2      796.67      805.91     49.66 o 
  -6   6   2       44.89       51.29     41.61 o 
  -5   6   2      769.91      762.64     65.71 o 
  -4   6   2      246.45      207.67     37.93 o 
  -3   6   2      180.90      118.25     30.00 o 
  -2   6   2      903.47      563.39     39.00 o 
  -1   6   2     4134.52     3754.39     71.63 o 
   0   6   2       20.59       88.75     37.93 o 
   1   6   2     1936.47     2047.30     42.90 o 
   2   6   2     1165.93     1457.75     52.01 o 
   3   6   2      671.10      560.57     19.29 o 
   4   6   2      463.96      459.11     20.85 o 
   5   6   2      758.20      923.65     28.03 o 
   6   6   2       27.97       50.72     14.85 o 
   7   6   2     1481.42     1279.56     68.85 o 
   8   6   2       73.15       24.07     46.69 o 
   9   6   2      772.27      758.17     51.05 o 
  10   6   2      225.14      186.97     45.00 o 
  11   6   2      287.12      208.41     42.08 o 
  12   6   2        3.94      -44.20     35.02 o 
  13   6   2       74.53      107.63     44.32 o 
 -10   7   2       17.19      -56.80     48.48 o 
  -9   7   2      118.26      102.48     53.13 o 
  -8   7   2       18.64       39.48     30.90 o 
  -7   7   2      342.84      434.94     40.58 o 
  -6   7   2       37.64       45.87     30.92 o 
  -5   7   2      875.31      764.67     65.90 o 
  -4   7   2       22.98      -18.77     31.35 o 
  -3   7   2      180.02      153.48     32.71 o 
  -2   7   2      557.89      463.43     40.55 o 
  -1   7   2       34.21       -1.19     15.23 o 
   0   7   2      373.94      551.56     56.76 o 
   1   7   2        0.98       19.45     11.35 o 
   2   7   2    10137.96     9420.69    143.04 o 
   3   7   2     1279.60     1236.31     27.86 o 
   4   7   2     1268.26     1005.61     27.49 o 
   5   7   2       76.22      120.57     15.87 o 
   6   7   2      198.56      204.40     19.49 o 
   7   7   2       55.48       80.04     29.85 o 
   8   7   2        9.85       19.41     29.39 o 
   9   7   2        1.31       40.06     33.87 o 
  10   7   2     1367.63     1183.39     62.37 o 
  11   7   2      217.49      237.21     42.37 o 
  12   7   2      130.81      178.49     85.83 o 
  -9   8   2       23.56       15.19     45.00 o 
  -8   8   2      123.62      244.21     43.50 o 
  -7   8   2        3.22       40.67     50.51 o 
  -6   8   2      550.94      683.73     47.50 o 
  -5   8   2       88.19      125.32     45.09 o 
  -4   8   2       84.40      137.80     38.13 o 
  -3   8   2     1058.05      962.95     57.87 o 
  -2   8   2      342.15      336.47     40.74 o 
  -1   8   2     6339.22     6657.80    117.21 o 
   0   8   2      688.51      516.19     28.83 o 
   1   8   2     4661.12     4209.19     76.97 o 
   2   8   2      955.62     1035.71     32.82 o 
   3   8   2     1435.65     1667.89     83.85 o 
   4   8   2      135.88      160.16     15.95 o 
   5   8   2       54.43       78.95     15.77 o 
   6   8   2        2.16        2.91     16.16 o 
   7   8   2       23.63      -15.12     26.14 o 
   8   8   2       40.64      113.07     32.80 o 
   9   8   2      334.81      364.05     66.14 o 
  10   8   2      124.30      205.72     78.19 o 
  11   8   2       10.34       66.84     57.96 o 
  12   8   2      149.86       47.27     51.53 o 
  -9   9   2       35.25       30.59     36.48 o 
  -8   9   2      233.20      228.85     41.30 o 
  -7   9   2      278.88      234.87     37.37 o 
  -6   9   2      793.10      810.24     49.59 o 
  -5   9   2       10.16       -3.38     56.56 o 
  -4   9   2        2.08        0.10     40.64 o 
  -3   9   2      149.50      170.41     42.87 o 
  -2   9   2       59.90      125.99     25.92 o 
  -1   9   2      677.33      768.14     39.85 o 
   0   9   2     1289.39     1434.38     44.93 o 
   1   9   2      507.18      510.00     28.14 o 
   2   9   2     7048.20     7063.06    117.51 o 
   3   9   2      411.48      505.05     26.43 o 
   4   9   2      977.58      774.82     27.21 o 
   5   9   2      393.52      387.85     22.45 o 
   6   9   2      434.52      408.69     24.70 o 
   7   9   2      372.09      393.06     35.65 o 
   8   9   2       24.23       38.81     30.77 o 
   9   9   2      728.19      817.77     49.98 o 
  10   9   2       64.27      126.82     34.13 o 
  11   9   2      123.27      121.33    114.77 o 
  12   9   2        2.87      -34.01     31.07 o 
  -8  10   2        1.93       14.87     29.83 o 
  -7  10   2      338.28      322.66     41.18 o 
  -6  10   2       58.76       73.00     35.56 o 
  -5  10   2      500.83      571.53     43.24 o 
  -4  10   2        3.15        5.46     28.81 o 
  -3  10   2       10.56      -23.31     29.08 o 
  -2  10   2       39.39       58.22     27.89 o 
  -1  10   2       31.08      -21.69     23.85 o 
   0  10   2       62.17       45.77     21.52 o 
   1  10   2     1039.04     1038.51     38.34 o 
   2  10   2      739.50      692.42     32.79 o 
   3  10   2      803.16      757.89     32.85 o 
   4  10   2      658.95      537.90     25.83 o 
   5  10   2     1826.71     1859.26     42.58 o 
   6  10   2      600.22      837.82     68.08 o 
   7  10   2       16.99       32.94     26.37 o 
   8  10   2       38.94       51.67     56.76 o 
   9  10   2     1900.59     1710.61     63.50 o 
  10  10   2       80.09      110.61     33.44 o 
  11  10   2        8.77       28.35     53.42 o 
  12  10   2       43.35       24.39     66.77 o 
  -8  11   2       17.16      -34.85     33.23 o 
  -7  11   2      108.21      101.10     39.19 o 
  -6  11   2        4.95      -45.62     30.41 o 
  -5  11   2       67.11       51.48     29.57 o 
  -4  11   2     1285.29     1224.01    103.01 o 
  -3  11   2        5.55      -10.81     27.21 o 
  -2  11   2      561.58      625.04     46.11 o 
  -1  11   2      544.31      675.36     45.26 o 
   0  11   2        1.87      -19.80     31.74 o 
   1  11   2        7.96       46.29     21.20 o 
   2  11   2       18.63       55.64     20.38 o 
   3  11   2     1334.40     1454.36     63.67 o 
   4  11   2     1611.12     1380.21     38.27 o 
   5  11   2     1871.39     1873.93     45.79 o 
   6  11   2      720.94      846.96     43.82 o 
   7  11   2        1.14       40.01     45.43 o 
   8  11   2      103.52       79.35     30.02 o 
   9  11   2      271.83      271.53     63.38 o 
  10  11   2      115.17       60.19     57.09 o 
  11  11   2        0.54      -81.29     60.00 o 
  12  11   2       25.10      -93.04     62.03 o 
  -7  12   2       17.49      -25.11     31.30 o 
  -6  12   2       70.14       57.99     33.69 o 
  -5  12   2       46.77       15.26     44.37 o 
  -4  12   2       23.45      -14.84     29.30 o 
  -3  12   2      247.38      370.48     37.94 o 
  -2  12   2      277.90      206.62     34.48 o 
  -1  12   2      841.76      966.10     94.50 o 
   0  12   2      121.93      207.98     31.20 o 
   1  12   2       38.77       33.60     23.69 o 
   2  12   2       62.56       66.76     21.92 o 
   3  12   2      100.20       75.89     36.48 o 
   4  12   2       39.75       45.38     38.96 o 
   5  12   2      233.60      314.10     26.08 o 
   6  12   2     1948.11     1814.54     60.92 o 
   7  12   2     2100.69     2015.51    111.58 o 
   8  12   2      128.01      268.24     66.87 o 
   9  12   2       54.83       51.00     55.55 o 
  10  12   2      398.01      313.73     69.48 o 
  11  12   2      125.84      112.54     64.74 o 
  12  12   2       20.25       -1.06     66.96 o 
  -6  13   2        0.01      -65.83     43.88 o 
  -5  13   2       32.56       96.14     35.25 o 
  -4  13   2      176.51      133.56     35.44 o 
  -3  13   2       26.02      -15.75     38.37 o 
  -2  13   2      168.13      151.88     34.10 o 
  -1  13   2      547.79      639.88     46.15 o 
   0  13   2      889.19      937.27     50.34 o 
   1  13   2      360.46      428.87     36.82 o 
   2  13   2       12.32       37.30     23.25 o 
   3  13   2      539.21      588.93     38.87 o 
   4  13   2       76.27      -20.56     33.48 o 
   5  13   2      220.96      345.07     38.40 o 
   6  13   2      126.92       46.16     50.22 o 
   7  13   2     2226.23     2297.79    118.06 o 
   8  13   2      171.27       67.25     61.45 o 
   9  13   2      309.37      309.47     74.32 o 
  10  13   2       59.28       27.29     58.93 o 
  11  13   2      165.18      146.51     68.80 o 
  -6  14   2       53.15       84.43     37.76 o 
  -5  14   2        7.75      -43.77     37.45 o 
  -4  14   2      153.11      146.08     35.09 o 
  -3  14   2      137.46      164.40     38.07 o 
  -2  14   2      338.03      387.99     43.44 o 
  -1  14   2      276.67      243.81     47.37 o 
   0  14   2      853.45      829.42     47.89 o 
   1  14   2      135.89      251.27     33.10 o 
   2  14   2      426.27      483.53     38.38 o 
   3  14   2      215.47      200.97     28.29 o 
   4  14   2      125.60       48.58     42.77 o 
   5  14   2      310.59      278.64     38.84 o 
   6  14   2      261.11      292.92     59.90 o 
   7  14   2       64.47       14.52     46.84 o 
   8  14   2      329.98      209.41     67.06 o 
   9  14   2        0.11      -53.71     54.29 o 
  10  14   2       81.77       61.84     64.16 o 
  11  14   2        0.02       51.77     71.42 o 
  -5  15   2        0.22      -51.76     74.13 o 
  -4  15   2        1.29      -31.42     29.14 o 
  -3  15   2      178.35      192.97     39.83 o 
  -2  15   2        0.02      -23.61     44.32 o 
  -1  15   2      297.89      396.91     42.24 o 
   0  15   2      300.50      271.05     60.58 o 
   1  15   2     1066.09     1151.66     49.67 o 
   2  15   2        3.45      -42.87     48.09 o 
   3  15   2      714.22      914.57     75.38 o 
   4  15   2        3.39      -17.03     39.77 o 
   5  15   2      310.26      321.79     40.23 o 
   6  15   2        4.63       69.67     53.51 o 
   7  15   2      107.53       35.51     57.00 o 
   8  15   2        1.04      -47.80     56.42 o 
   9  15   2       72.53       67.25     65.71 o 
  10  15   2       31.60      -26.42     57.77 o 
  -4  16   2        8.02      -52.64     54.53 o 
  -3  16   2       16.17      -17.52     48.58 o 
  -2  16   2      102.02      143.61     56.51 o 
  -1  16   2       19.04       28.64     47.51 o 
   0  16   2      149.40      104.03     55.35 o 
   1  16   2       82.13        3.68     50.51 o 
   2  16   2      939.45     1183.39     89.51 o 
   3  16   2        2.66      -19.64     43.26 o 
   4  16   2      181.35      156.67     51.97 o 
   5  16   2       80.84       47.90     46.35 o 
   6  16   2      579.74      685.80     82.93 o 
   7  16   2      196.42      180.86     63.67 o 
   8  16   2       15.06      -47.22     48.09 o 
   9  16   2       44.05      -31.26     53.03 o 
  -2  17   2       45.08       14.13     47.80 o 
  -1  17   2       46.40       85.64     47.22 o 
   0  17   2       35.54       15.10     50.51 o 
   1  17   2      178.22      143.03     58.45 o 
   2  17   2       67.01       10.84     49.64 o 
   3  17   2      389.07      412.82     70.06 o 
   4  17   2       73.21       89.32     51.38 o 
   5  17   2      398.21      470.88     75.29 o 
   6  17   2       10.11      -68.51     45.68 o 
   7  17   2      476.73      395.88     73.16 o 
   8  17   2       18.91      -38.80     51.19 o 
   9  17   2       84.62       38.22     62.03 o 
  -1  18   2       17.36      -45.58     47.61 o 
   0  18   2        0.78      -71.56     47.71 o 
   1  18   2        1.61       21.48     48.58 o 
   2  18   2       25.63       -9.10     43.55 o 
   3  18   2        3.68      -70.11     46.74 o 
   4  18   2      470.03      460.42     49.31 o 
   5  18   2       70.22       30.87     55.16 o 
   6  18   2      220.84      246.86     69.67 o 
   7  18   2       31.27       57.38     61.64 o 
   2  19   2       76.89      113.80     58.93 o 
   3  19   2       43.03      -15.29     43.55 o 
   4  19   2       38.04        6.50     36.19 o 
   5  19   2      272.25      250.63     64.93 o 
  -3 -18   3       18.09       22.62     24.71 o 
  -2 -18   3        2.13       54.46     26.64 o 
  -1 -18   3       11.91       46.55     27.57 o 
  -4 -17   3       11.83      -25.35     39.00 o 
  -3 -17   3       76.38       67.04     27.83 o 
  -2 -17   3       53.42       10.06     35.51 o 
  -1 -17   3        8.91      -25.55     34.93 o 
   0 -17   3       34.01       -4.64     41.32 o 
   1 -17   3       17.32      -22.06     40.06 o 
  -9 -16   3       20.30      -60.96     51.38 o 
  -8 -16   3        2.40      -22.35     51.87 o 
  -7 -16   3      259.57      291.86     69.96 o 
  -6 -16   3       70.86       13.06     34.16 o 
  -5 -16   3        9.61      -30.09     24.89 o 
  -4 -16   3      524.33      506.10     81.88 o 
  -3 -16   3      411.25      432.95     51.38 o 
  -2 -16   3      329.87      320.89     46.35 o 
  -1 -16   3        3.22       -7.45     36.77 o 
   0 -16   3       40.06      120.77     40.93 o 
   1 -16   3       63.19      -36.77     36.39 o 
   2 -16   3        0.09      -66.48     44.32 o 
   3 -16   3       19.84      -56.71     44.42 o 
 -10 -15   3       65.71        1.26     59.90 o 
  -9 -15   3      321.41      161.99     65.90 o 
  -8 -15   3       63.07       47.82     32.01 o 
  -7 -15   3        6.91        9.82     28.50 o 
  -6 -15   3      320.23      259.60     36.08 o 
  -5 -15   3        4.29        9.03     25.01 o 
  -4 -15   3       39.77       37.64     21.23 o 
  -3 -15   3      755.81      638.19     52.06 o 
  -2 -15   3      261.61      237.38     42.00 o 
  -1 -15   3      295.18      290.21     44.61 o 
   0 -15   3       35.60        2.03     33.58 o 
   1 -15   3       96.39      111.87     48.48 o 
   2 -15   3       26.26      -49.74     42.77 o 
   3 -15   3       18.29       38.71     46.26 o 
   4 -15   3        8.55      -66.34     44.22 o 
 -10 -14   3        1.84       15.91    107.32 o 
  -9 -14   3       94.68       99.05     51.14 o 
  -8 -14   3      614.37      735.96     51.07 o 
  -7 -14   3        2.36      -16.76     28.49 o 
  -6 -14   3      416.56      442.97     48.63 o 
  -5 -14   3      763.93      760.61     54.53 o 
  -4 -14   3       43.23       62.57     36.92 o 
  -3 -14   3       35.45       27.39     32.03 o 
  -2 -14   3      820.17      948.92     62.42 o 
  -1 -14   3        3.89        8.61     31.64 o 
   0 -14   3       32.55       16.93     35.80 o 
   1 -14   3       28.44      -14.81     38.03 o 
   2 -14   3      116.60      134.99     47.22 o 
   3 -14   3       47.23       13.84     45.48 o 
   4 -14   3       48.85       12.39     51.67 o 
   5 -14   3        9.29      -38.13     42.48 o 
 -11 -13   3      311.42      243.35     70.79 o 
 -10 -13   3       39.26        0.26     28.38 o 
  -9 -13   3      155.40      237.12     77.17 o 
  -8 -13   3        6.03       37.39     30.18 o 
  -7 -13   3       80.76       44.36     30.24 o 
  -6 -13   3      713.38      907.13     48.09 o 
  -5 -13   3       20.00        2.23     25.29 o 
  -4 -13   3      132.02      145.29     28.79 o 
  -3 -13   3        0.17       -1.65     34.35 o 
  -2 -13   3       55.85       43.26     32.03 o 
  -1 -13   3      213.15      191.99     37.35 o 
   0 -13   3        0.07       45.00     34.55 o 
   1 -13   3       30.35       12.87     33.58 o 
   2 -13   3       79.15      124.54     44.03 o 
   3 -13   3      171.59       66.87     50.71 o 
   4 -13   3      137.85      100.83     51.77 o 
   5 -13   3        5.25       18.48     42.38 o 
   6 -13   3       59.06       22.74     49.64 o 
 -11 -12   3       31.85       88.15     90.38 o 
 -10 -12   3      180.77      166.75     36.70 o 
  -9 -12   3        0.28        9.00     28.64 o 
  -8 -12   3       69.94       83.39     30.00 o 
  -7 -12   3        1.14       -4.20     40.64 o 
  -6 -12   3       24.25       34.34     30.50 o 
  -5 -12   3      283.73      317.09     34.89 o 
  -4 -12   3      541.31      579.36     60.67 o 
  -3 -12   3       48.72       13.36     25.75 o 
  -2 -12   3       46.23       75.09     32.32 o 
  -1 -12   3       98.97       91.16     32.80 o 
   0 -12   3       11.85      -12.29     31.84 o 
   1 -12   3       81.30      151.25     43.35 o 
   2 -12   3       13.34       23.22     39.09 o 
   3 -12   3      148.35       83.22     44.22 o 
   4 -12   3       75.40      -26.81     40.74 o 
   5 -12   3      431.04      589.62     72.67 o 
   6 -12   3        0.84      -43.06     47.32 o 
   7 -12   3       29.92       88.06     57.09 o 
 -12 -11   3       10.10       68.32     47.80 o 
 -11 -11   3      258.96      331.53     43.15 o 
 -10 -11   3        0.29       -4.00     26.83 o 
  -9 -11   3      126.32      130.37     31.92 o 
  -8 -11   3        0.25      -20.39     28.52 o 
  -7 -11   3      521.79      558.91     41.94 o 
  -6 -11   3      380.92      494.49     66.09 o 
  -5 -11   3      821.11      884.28     45.67 o 
  -4 -11   3      706.97      690.58     39.57 o 
  -3 -11   3      711.73      793.47     70.74 o 
  -2 -11   3       20.17       35.13     30.10 o 
  -1 -11   3        0.73       22.84     27.39 o 
   0 -11   3      448.88      503.39     47.71 o 
   1 -11   3        1.62      -22.84     30.10 o 
   2 -11   3        4.30      -58.06     38.71 o 
   3 -11   3      902.22      774.54     68.80 o 
   4 -11   3       42.50       26.71     41.42 o 
   5 -11   3        9.20       39.00     46.35 o 
   6 -11   3       28.25      127.06     51.97 o 
   7 -11   3        0.75      -66.92     44.61 o 
 -12 -10   3      117.43       41.28     43.55 o 
 -11 -10   3       51.92      -41.61     52.84 o 
 -10 -10   3      335.19      344.18     42.94 o 
  -9 -10   3      975.14     1004.05     55.01 o 
  -8 -10   3        1.13       -7.62     28.01 o 
  -7 -10   3      607.02      564.67     43.30 o 
  -6 -10   3     3130.57     2764.01     73.89 o 
  -5 -10   3        7.36      -26.94     24.38 o 
  -4 -10   3      106.31       68.88     24.51 o 
  -3 -10   3     1013.96     1141.26     42.45 o 
  -2 -10   3      541.98      378.37     38.42 o 
  -1 -10   3       18.30      -19.45     25.16 o 
   0 -10   3       49.92       28.93     29.51 o 
   1 -10   3        5.94       67.64     31.93 o 
   2 -10   3       76.89      104.61     38.90 o 
   3 -10   3        8.77       96.48     45.58 o 
   4 -10   3      110.77      154.25     51.48 o 
   5 -10   3        4.91       -2.42     42.77 o 
   7 -10   3       23.35      -16.84     45.68 o 
   8 -10   3       15.71      -65.17     43.45 o 
 -12  -9   3      206.49      235.44    105.96 o 
 -11  -9   3      332.04      330.56     44.27 o 
 -10  -9   3        0.14       -2.70     43.40 o 
  -9  -9   3      314.07      339.68     39.53 o 
  -8  -9   3      410.94      420.74     40.52 o 
  -7  -9   3      334.27      330.96     39.05 o 
  -6  -9   3     2582.39     2491.66     76.79 o 
  -5  -9   3      918.34     1038.14     45.18 o 
  -4  -9   3        0.58        1.03     19.60 o 
  -3  -9   3      740.10      854.37     35.89 o 
  -2  -9   3     1167.94     1409.93     58.64 o 
  -1  -9   3     1191.75     1312.48     57.77 o 
   0  -9   3      294.65      387.46     38.51 o 
   1  -9   3       68.56       21.10     30.39 o 
   2  -9   3        0.38       -6.10     32.90 o 
   3  -9   3       24.98      -15.10     35.22 o 
   4  -9   3        5.73       21.39     43.26 o 
   5  -9   3       79.49       67.54     47.51 o 
   6  -9   3       12.61       -2.61     45.38 o 
   7  -9   3       45.34      -34.74     43.55 o 
   8  -9   3        8.70      -64.30     42.87 o 
   9  -9   3       25.23       31.06     49.55 o 
 -12  -8   3        2.23      -31.60     48.43 o 
 -11  -8   3     1027.80     1056.17     98.66 o 
 -10  -8   3       20.08       32.41     34.01 o 
  -9  -8   3      210.79      161.40     39.43 o 
  -8  -8   3     1268.60     1222.32     66.82 o 
  -7  -8   3       28.93       -7.07     38.95 o 
  -6  -8   3       19.11       -4.92     22.60 o 
  -5  -8   3      928.32     1095.94     43.84 o 
  -4  -8   3     1056.91     1091.89     39.94 o 
  -3  -8   3      495.28      452.92     27.36 o 
  -2  -8   3      235.27      339.56     34.16 o 
  -1  -8   3     6633.44     6453.55    153.38 o 
   0  -8   3      273.82      287.40     33.97 o 
   1  -8   3     3926.62     3871.16    108.28 o 
   2  -8   3      107.81       81.19     35.13 o 
   3  -8   3      313.80      356.40     48.29 o 
   4  -8   3     1410.66     1365.61     78.48 o 
   5  -8   3      432.09      511.23     64.45 o 
   6  -8   3      407.80      390.46     58.35 o 
   7  -8   3        1.19        0.00     44.32 o 
   8  -8   3       78.60       78.38     51.29 o 
   9  -8   3       29.18      -49.84     43.55 o 
 -12  -7   3      101.79       82.42     39.25 o 
 -11  -7   3       16.90       35.28     40.02 o 
 -10  -7   3      129.10      223.81     39.71 o 
  -9  -7   3       24.30       -4.69     33.38 o 
  -8  -7   3        8.51        0.74     31.16 o 
  -7  -7   3      377.58      455.59     40.42 o 
  -6  -7   3      107.39       96.25     25.55 o 
  -5  -7   3      797.91      621.19     36.00 o 
  -4  -7   3      456.32      344.00     90.29 o 
  -3  -7   3      127.71       88.25     17.75 o 
  -2  -7   3      230.13      150.67     26.03 o 
  -1  -7   3       35.00       26.81     19.84 o 
   0  -7   3       98.70      243.76     28.06 o 
   1  -7   3       45.66        9.29     21.00 o 
   2  -7   3     2085.56     1952.71     73.35 o 
   3  -7   3     1351.46     1361.74     70.25 o 
   4  -7   3       19.17       90.29     42.48 o 
   5  -7   3      302.30      314.98     55.35 o 
   6  -7   3       84.62       72.29     44.80 o 
   7  -7   3      563.42      691.71     68.71 o 
   8  -7   3        7.33       -2.52     47.51 o 
   9  -7   3       61.35       96.38     51.19 o 
  10  -7   3       16.92        4.64     46.64 o 
 -12  -6   3        0.71       38.32     47.51 o 
 -11  -6   3      353.68      465.80     63.14 o 
 -10  -6   3      358.44      366.06     46.86 o 
  -9  -6   3       17.06       46.32     34.78 o 
  -8  -6   3      122.49       15.76     39.92 o 
  -7  -6   3     1873.12     1843.30     62.89 o 
  -6  -6   3      428.55      652.65     55.84 o 
  -5  -6   3      147.98      169.18     23.03 o 
  -4  -6   3      422.67      314.55     48.97 o 
  -3  -6   3       96.28       57.67     15.27 o 
  -2  -6   3     5647.92     7372.67    116.56 o 
  -1  -6   3      123.30       66.48     18.68 o 
   0  -6   3      581.12      388.14     32.13 o 
   1  -6   3        3.61       34.64     22.35 o 
   2  -6   3     5154.13     4723.70    123.86 o 
   3  -6   3       50.49       28.55     30.00 o 
   4  -6   3     3113.60     3449.34    111.87 o 
   5  -6   3       26.34        8.42     39.29 o 
   6  -6   3      382.31      277.15     52.93 o 
   7  -6   3      145.58      103.16     48.58 o 
   8  -6   3       14.34      -40.26     42.58 o 
   9  -6   3       11.90      -21.68     43.74 o 
  10  -6   3       69.54       54.58     51.67 o 
 -12  -5   3       90.59      225.67     55.45 o 
 -11  -5   3       71.43       -0.48     44.71 o 
 -10  -5   3      763.13      737.33     53.54 o 
  -9  -5   3      251.76      336.67     44.85 o 
  -8  -5   3      755.70      648.36     63.43 o 
  -7  -5   3      314.18      319.49     87.77 o 
  -6  -5   3     5717.90     5810.60    110.06 o 
  -5  -5   3      486.82      435.13     29.96 o 
  -4  -5   3      748.50      923.69     35.24 o 
  -3  -5   3     1066.56     1443.23     84.82 o 
  -2  -5   3      515.15      861.82     27.60 o 
  -1  -5   3      687.75      617.39     34.06 o 
   0  -5   3     2222.83     2080.93     63.38 o 
   1  -5   3       36.40        4.35     17.42 o 
   2  -5   3      952.09      925.02     46.35 o 
   3  -5   3     2494.78     3114.23     96.38 o 
   4  -5   3       42.50       60.58     32.22 o 
   5  -5   3        1.27        3.19     34.06 o 
   6  -5   3       52.00      -11.03     40.35 o 
   7  -5   3      916.22      838.12     72.58 o 
   8  -5   3        5.75      -18.00     42.00 o 
   9  -5   3      233.20      304.53     58.06 o 
  10  -5   3       50.13       62.13     48.38 o 
  11  -5   3      147.37       87.19     57.87 o 
 -12  -4   3      722.97      710.38     77.61 o 
 -11  -4   3      582.98      719.67     78.19 o 
 -10  -4   3       74.35       26.81     44.13 o 
  -9  -4   3     3178.17     3149.66     94.61 o 
  -8  -4   3     1784.53     1631.08     64.83 o 
  -7  -4   3     1446.32     1679.82     62.51 o 
  -6  -4   3      288.52      331.43     30.63 o 
  -5  -4   3     3424.37     4044.91     99.53 o 
  -4  -4   3      229.57      293.21     38.76 o 
  -3  -4   3        7.83       52.23     14.97 o 
  -2  -4   3       16.62       43.01     12.76 o 
  -1  -4   3      302.01      261.28     27.29 o 
   0  -4   3     1598.23     1874.23     57.58 o 
   1  -4   3     1702.47     1623.40     53.71 o 
   2  -4   3      325.32      315.76     31.93 o 
   3  -4   3     1800.83     1994.61     71.03 o 
   4  -4   3     2062.95     1912.45     75.29 o 
   5  -4   3       87.55       30.10     34.16 o 
   6  -4   3      105.78      162.86     42.87 o 
   7  -4   3       95.94       96.48     46.64 o 
   8  -4   3      124.85      130.35     48.67 o 
   9  -4   3       36.29       38.71     45.38 o 
  10  -4   3      346.68      313.53     61.74 o 
  11  -4   3       61.63      111.96     57.48 o 
 -12  -3   3       46.77        0.10     51.87 o 
 -11  -3   3      299.72      383.79     65.03 o 
 -10  -3   3      528.08      410.88     67.35 o 
  -9  -3   3        4.84        8.03     45.68 o 
  -8  -3   3     2108.02     2157.53    107.61 o 
  -7  -3   3      795.03      751.67     47.02 o 
  -6  -3   3     1105.94      964.47     43.71 o 
  -5  -3   3     3423.06     3061.57     69.34 o 
  -4  -3   3     2495.76     2425.83     55.57 o 
  -3  -3   3    13324.12    14453.30    210.32 o 
  -2  -3   3     8473.15     7771.93    168.28 o 
  -1  -3   3     9801.61    12322.76    179.27 o 
   0  -3   3    19700.19    19604.49    381.46 o 
   1  -3   3     4894.75     5518.85    123.28 o 
   2  -3   3       79.84       34.55     19.06 o 
   3  -3   3    11187.58    11446.55    242.31 o 
   4  -3   3     6359.50     6465.93    155.80 o 
   5  -3   3       16.52       39.87     30.39 o 
   6  -3   3     1534.28     1386.32     76.64 o 
   7  -3   3      493.28      489.65     57.38 o 
   8  -3   3       41.92       38.51     45.48 o 
   9  -3   3      348.65      279.08     55.93 o 
  10  -3   3        0.45      -68.08     45.38 o 
  11  -3   3      239.33      153.77     56.90 o 
 -12  -2   3        1.11       31.26     48.48 o 
 -11  -2   3       19.05      -43.45     50.61 o 
 -10  -2   3      405.10      285.47     59.71 o 
  -9  -2   3      160.76      166.93     54.77 o 
  -8  -2   3        5.17        5.03     42.48 o 
  -7  -2   3      349.49      257.89     44.90 o 
  -6  -2   3      424.83      570.30     38.70 o 
  -5  -2   3      295.06      370.05     66.24 o 
  -4  -2   3      297.16      311.85     32.85 o 
  -3  -2   3     2242.42     2589.60    127.69 o 
  -2  -2   3     6880.94     8494.23    304.82 o 
  -1  -2   3    10799.47     9630.38    193.83 o 
   0  -2   3        9.79      696.44     75.14 o 
   1  -2   3     2018.60     1822.79     41.12 o 
   2  -2   3     3907.67     4657.70    109.35 o 
   3  -2   3      649.18      459.07     40.45 o 
   4  -2   3      518.41      800.09     47.42 o 
   5  -2   3     1075.98     1298.84     61.93 o 
   6  -2   3     1314.32     1302.13     69.48 o 
   7  -2   3      163.61       98.22     42.38 o 
   8  -2   3      325.62      375.56     61.06 o 
   9  -2   3        7.66      -12.29     39.58 o 
  10  -2   3      188.30      265.73     59.13 o 
  11  -2   3        6.32      -16.45     46.16 o 
 -12  -1   3      138.40      186.47     58.84 o 
 -11  -1   3        3.27      -19.35     49.84 o 
 -10  -1   3        7.25      -59.90     43.35 o 
  -9  -1   3      394.11      475.52     63.58 o 
  -8  -1   3      138.14      224.89     51.67 o 
  -7  -1   3      164.81       81.87     43.74 o 
  -6  -1   3      408.97      471.58     25.87 o 
  -5  -1   3      123.10      121.11     15.71 o 
  -4  -1   3        7.48       86.22     25.64 o 
  -3  -1   3     4355.21     5296.61     89.72 o 
  -2  -1   3      172.59       95.11     19.84 o 
  -1  -1   3      394.82      550.71     24.39 o 
   0  -1   3     6755.39     4237.24     90.00 o 
   1  -1   3     3727.90     3611.52     59.85 o 
   2  -1   3        2.23      219.02     16.12 o 
   3  -1   3      162.23      237.17     16.95 o 
   4  -1   3     2092.28     1998.48     66.48 o 
   5  -1   3      518.23      546.84     46.06 o 
   6  -1   3       94.63      102.29     35.03 o 
   7  -1   3       17.73       77.90     41.80 o 
   8  -1   3      171.12      163.54     49.26 o 
   9  -1   3        2.25      -12.19     44.13 o 
  10  -1   3       67.97       24.00     46.64 o 
  11  -1   3      267.22      260.21     62.61 o 
  12  -1   3        2.74       22.74     50.32 o 
 -12   0   3       16.09       14.13     46.55 o 
 -11   0   3       31.77       20.42     51.09 o 
 -10   0   3       72.13      124.93     51.58 o 
  -9   0   3      333.80      261.37     59.22 o 
  -8   0   3      120.28      178.06     50.22 o 
  -7   0   3      509.74      619.42     61.16 o 
  -6   0   3     4233.34     4327.60    122.75 o 
  -5   0   3      430.28      415.39     77.13 o 
  -4   0   3     5749.69     6564.64    105.24 o 
  -3   0   3        3.96       67.21     13.37 o 
  -2   0   3     7069.45     8117.01    169.54 o 
  -1   0   3     1657.66      817.80     27.68 o 
   0   0   3     1079.70     2727.54     58.93 o 
   1   0   3    10317.85     7564.44    233.70 o 
   2   0   3    52202.39    61535.63    689.46 o 
   3   0   3      541.84      444.98     21.25 o 
   4   0   3     4434.17     4082.38     62.08 o 
   5   0   3      461.63      440.54     31.72 o 
   6   0   3       52.99       94.82     25.69 o 
   7   0   3      146.35      209.02     48.00 o 
   8   0   3      181.71      239.12     51.77 o 
   9   0   3      131.95      189.96     53.51 o 
  10   0   3        0.44       41.90     44.22 o 
  11   0   3        0.25      -26.03     46.16 o 
  12   0   3       14.64       33.48     53.32 o 
 -12   1   3      130.55      192.57     62.80 o 
 -11   1   3       17.90       25.45     52.64 o 
 -10   1   3       37.63       14.81     49.16 o 
  -9   1   3       80.36       42.58     47.51 o 
  -8   1   3      595.84      623.10     68.80 o 
  -7   1   3      954.53      888.49     52.30 o 
  -6   1   3      690.00      697.50     35.79 o 
  -5   1   3      938.28     1217.84     38.59 o 
  -4   1   3        8.44      105.90     16.43 o 
  -3   1   3     1864.53     1544.47     46.84 o 
  -2   1   3     1893.05     1969.11     41.67 o 
  -1   1   3     2738.86     4937.32     75.83 o 
   0   1   3      490.33      943.21     23.90 o 
   1   1   3     1133.20      142.15     10.26 o 
   2   1   3     4548.39     2210.25     35.88 o 
   3   1   3       70.28       92.11     13.55 o 
   4   1   3      240.48      356.16     19.04 o 
   5   1   3     1815.32     2239.89     44.23 o 
   6   1   3      153.25      157.99     27.39 o 
   7   1   3      496.38      565.89     42.66 o 
   8   1   3     1984.56     1850.45     72.08 o 
   9   1   3       69.46      121.74     50.80 o 
  10   1   3       58.87        1.26     46.45 o 
  11   1   3        1.79       -6.87     49.64 o 
  12   1   3       93.13       62.03     52.93 o 
 -12   2   3       14.14       96.00     57.00 o 
 -11   2   3      205.01      272.12     59.32 o 
 -10   2   3        8.48      -46.35     45.97 o 
  -9   2   3      157.56      171.28     54.77 o 
  -8   2   3     1328.75     1415.54     88.06 o 
  -7   2   3       18.23       14.46     39.34 o 
  -6   2   3       46.57       30.98     21.87 o 
  -5   2   3       92.44       93.53     19.62 o 
  -4   2   3        9.78       45.25     16.60 o 
  -3   2   3      719.53      911.41     40.01 o 
  -2   2   3    12169.97    13552.74    196.55 o 
  -1   2   3     1949.41     3567.92     79.93 o 
   0   2   3     1847.23     2083.90    104.37 o 
   1   2   3     2171.88     5568.38    186.09 o 
   2   2   3      356.18     1453.81     28.50 o 
   3   2   3     3109.50     3112.64     47.64 o 
   4   2   3       70.88       49.76     13.20 o 
   5   2   3      124.52      105.63     16.04 o 
   6   2   3     1528.74     1362.34     49.59 o 
   7   2   3     1019.40     1077.19     52.74 o 
   8   2   3      154.33       88.58     46.06 o 
   9   2   3      647.52      697.93     55.44 o 
  10   2   3      464.70      520.72     68.03 o 
  11   2   3      275.04      236.89     64.45 o 
  12   2   3       42.23       -8.32     49.45 o 
 -11   3   3       37.04       17.52     48.87 o 
 -10   3   3      200.43      301.53     63.38 o 
  -9   3   3        7.87      -13.93     44.13 o 
  -8   3   3      199.12      135.96     57.96 o 
  -7   3   3      542.94      508.58     39.16 o 
  -6   3   3      650.55      747.69     40.04 o 
  -5   3   3      255.72      282.73     56.61 o 
  -4   3   3      371.82      473.44     31.64 o 
  -3   3   3      725.04      791.90     30.96 o 
  -2   3   3      908.26      903.23     29.16 o 
  -1   3   3     4730.89     2526.69     74.80 o 
   0   3   3    37300.84    34516.26    479.31 o 
   1   3   3    64455.69    76818.57   1153.25 o 
   2   3   3      926.32     1836.04     31.40 o 
   3   3   3     2125.11     1892.96     34.40 o 
   4   3   3     2545.40     2932.34     47.90 o 
   5   3   3     1564.33     1520.21     35.34 o 
   6   3   3     1561.58     1520.45     51.32 o 
   7   3   3      599.73      570.03     41.80 o 
   8   3   3      895.75      769.42     50.26 o 
   9   3   3      265.72      200.91     43.47 o 
  10   3   3     1354.29     1365.94     68.42 o 
  11   3   3      363.78      459.56     69.87 o 
  12   3   3        2.13       -1.16     54.38 o 
 -11   4   3       18.52       87.96     57.77 o 
 -10   4   3       13.87       40.45     52.74 o 
  -9   4   3        4.74       26.22     46.74 o 
  -8   4   3      162.20      181.16     33.41 o 
  -7   4   3      252.30      205.73     34.01 o 
  -6   4   3       67.54      171.68     36.19 o 
  -5   4   3      131.28      159.48     46.06 o 
  -4   4   3      447.21      458.78     32.90 o 
  -3   4   3      401.77      658.90     29.34 o 
  -2   4   3       59.33       68.39     16.38 o 
  -1   4   3     1171.49      698.45     25.99 o 
   0   4   3     1133.90     1168.84     29.28 o 
   1   4   3       26.66      228.37     17.42 o 
   2   4   3       36.41       37.58     10.69 o 
   3   4   3     5363.19     4967.78     79.76 o 
   4   4   3     1187.05     1118.79     27.80 o 
   5   4   3     1079.89     1141.81     30.77 o 
   6   4   3       50.01       56.46     16.30 o 
   7   4   3       19.80       16.79     18.97 o 
   8   4   3      562.02      601.95     47.56 o 
   9   4   3      713.35      687.06     52.99 o 
  10   4   3      421.35      556.48     52.97 o 
  11   4   3      307.58      243.94     46.36 o 
  12   4   3       13.52       70.64     55.84 o 
 -11   5   3       41.55       73.35     57.29 o 
 -10   5   3        5.51       38.51     50.71 o 
  -9   5   3        0.04        9.00     49.55 o 
  -8   5   3      336.63      420.52     41.32 o 
  -7   5   3        0.45      -20.95     27.72 o 
  -6   5   3      370.33      420.92     37.87 o 
  -5   5   3        2.03      -14.49     23.12 o 
  -4   5   3     1379.34     1537.26     48.79 o 
  -3   5   3     1717.24     1638.30     45.87 o 
  -2   5   3      142.36       88.19     17.23 o 
  -1   5   3     1272.16     1621.84     39.95 o 
   0   5   3     4710.10     4945.99     80.61 o 
   1   5   3        1.14        1.72      8.83 o 
   2   5   3        7.08       39.00      9.52 o 
   3   5   3       48.99       82.15     11.43 o 
   4   5   3      472.16      447.92     22.11 o 
   5   5   3      641.77      743.46     26.27 o 
   6   5   3      160.89      196.63     18.50 o 
   7   5   3       62.29       42.90     27.57 o 
   8   5   3      428.00      442.30     41.48 o 
   9   5   3      851.10      891.98     58.66 o 
  10   5   3       17.44      -51.58     35.22 o 
  11   5   3       32.76      -27.46     34.16 o 
  12   5   3      123.74      126.20     44.73 o 
 -10   6   3       45.76       23.03     52.06 o 
  -9   6   3       26.93       -3.77     49.06 o 
  -8   6   3      206.30      206.91     35.10 o 
  -7   6   3       32.90       33.54     31.57 o 
  -6   6   3       59.78       87.21     28.56 o 
  -5   6   3       15.34       -9.68     26.16 o 
  -4   6   3        8.39      -19.39     28.60 o 
  -3   6   3      143.11      228.02     25.04 o 
  -2   6   3     1179.46     1070.95     39.68 o 
  -1   6   3     1725.94     1540.22     41.01 o 
   0   6   3      186.69      193.88     17.03 o 
   1   6   3       63.22       28.97     10.14 o 
   2   6   3     2148.65     2067.48     40.40 o 
   3   6   3     1289.02     1208.39     26.17 o 
   4   6   3      639.07      677.00     23.45 o 
   5   6   3      386.04      315.30     22.77 o 
   6   6   3       18.62        7.75     20.07 o 
   7   6   3     1109.56     1179.14     62.85 o 
   8   6   3      198.96      235.60     61.64 o 
   9   6   3        2.69       36.07     36.31 o 
  10   6   3       16.51      -48.48     32.32 o 
  11   6   3        0.11       -7.17     56.37 o 
  12   6   3       10.77      -49.01     38.95 o 
 -10   7   3       17.87      -70.84     47.22 o 
  -9   7   3        3.37      -12.97     50.22 o 
  -8   7   3      158.77      181.86     36.33 o 
  -7   7   3       21.69       64.68     31.21 o 
  -6   7   3       33.34       71.29     30.24 o 
  -5   7   3       83.31       44.77     28.39 o 
  -4   7   3       64.72       64.23     33.77 o 
  -3   7   3      288.52      257.05     28.04 o 
  -2   7   3      179.57      215.68     23.55 o 
  -1   7   3     1266.74     1108.27     37.42 o 
   0   7   3      471.49      667.76     46.69 o 
   1   7   3      271.53      252.63     18.12 o 
   2   7   3        2.72      126.68     13.86 o 
   3   7   3     2537.48     2516.70     78.53 o 
   4   7   3     1318.25     1231.41     30.00 o 
   5   7   3      182.28      114.71     16.76 o 
   6   7   3      105.32      161.40     18.89 o 
   7   7   3      597.83      695.95     42.98 o 
   8   7   3       14.53       -8.00     44.32 o 
   9   7   3      423.79      554.66     82.06 o 
  10   7   3      105.66       86.15     35.68 o 
  11   7   3       18.77        1.06     35.36 o 
  12   7   3      205.77      240.81     75.43 o 
  -9   8   3       21.01      -22.16     47.90 o 
  -8   8   3        8.61      -33.02     30.50 o 
  -7   8   3        0.63      -41.91     27.94 o 
  -6   8   3      293.28      289.68     38.08 o 
  -5   8   3       37.17        7.99     28.02 o 
  -4   8   3       32.82      -11.74     24.97 o 
  -3   8   3       67.13       70.78     25.23 o 
  -2   8   3     1295.10     1410.33     47.42 o 
  -1   8   3     1706.05     1222.88     42.02 o 
   0   8   3     3658.85     3664.23     71.92 o 
   1   8   3      277.15      206.66     18.52 o 
   2   8   3        0.40       85.22     15.97 o 
   3   8   3     7602.07     7170.45    122.51 o 
   4   8   3      305.05      350.77     21.65 o 
   5   8   3        0.92       -7.53     13.36 o 
   6   8   3      207.95      276.28     22.15 o 
   7   8   3     2278.86     2057.04     62.64 o 
   8   8   3      214.41      210.29     61.69 o 
   9   8   3        0.75       17.59     70.16 o 
  10   8   3      723.87      677.92     47.48 o 
  11   8   3      116.71      178.24    102.04 o 
  12   8   3       11.41      -21.80     32.21 o 
  -9   9   3       78.94       21.19     54.00 o 
  -8   9   3        1.97      -41.22     27.48 o 
  -7   9   3       30.80        1.09     30.40 o 
  -6   9   3       15.75       43.57     41.32 o 
  -5   9   3        5.05       -9.42     31.41 o 
  -4   9   3       56.01       57.14     28.22 o 
  -3   9   3       87.05      133.30     28.30 o 
  -2   9   3      261.79      199.00     27.18 o 
  -1   9   3       32.80       36.73     33.00 o 
   0   9   3       46.69      184.62     23.16 o 
   1   9   3     2901.60     3636.33     72.03 o 
   2   9   3      352.40      484.35     27.20 o 
   3   9   3     1181.32     1531.75     39.84 o 
   4   9   3      719.26      754.08     26.16 o 
   5   9   3      164.22      202.60     19.35 o 
   6   9   3      957.83     1004.99     33.86 o 
   7   9   3     1777.57     1838.86     59.62 o 
   8   9   3      259.04      288.04     38.45 o 
   9   9   3        3.50       29.14     30.29 o 
  10   9   3      151.60       88.62     47.61 o 
  11   9   3       17.76       21.46     32.98 o 
  12   9   3       24.05       42.09     63.58 o 
  -8  10   3       36.70       21.26     32.06 o 
  -7  10   3        0.14      -44.08     31.13 o 
  -6  10   3        0.76      -43.23     28.82 o 
  -5  10   3       20.86        6.30     34.45 o 
  -4  10   3        6.12       -2.97     29.66 o 
  -3  10   3      120.70       84.73     30.43 o 
  -2  10   3      154.51       84.83     27.28 o 
  -1  10   3        0.24        3.29     22.93 o 
   0  10   3       82.74      140.37     29.56 o 
   1  10   3     1193.76     1092.18     38.98 o 
   2  10   3      381.94      271.53     22.65 o 
   3  10   3      139.92       92.95     18.53 o 
   4  10   3      552.08      509.98     25.27 o 
   5  10   3     1522.99     1428.44     37.73 o 
   6  10   3       21.08       -4.50     17.47 o 
   7  10   3      208.38      190.81     29.66 o 
   8  10   3      542.85      541.90     44.03 o 
   9  10   3      191.80      239.92     34.04 o 
  10  10   3        4.73       -5.42     53.42 o 
  11  10   3        7.78      -18.58     61.06 o 
  12  10   3       82.59       80.22     67.74 o 
  -8  11   3        2.11      -32.91     29.19 o 
  -7  11   3       85.03       99.27     53.47 o 
  -6  11   3       81.96       48.83     35.24 o 
  -5  11   3        2.23       13.46     35.95 o 
  -4  11   3       81.07       57.37     36.77 o 
  -3  11   3       89.05      114.88     32.43 o 
  -2  11   3      594.97      649.63     44.47 o 
  -1  11   3       12.99       28.38     26.06 o 
   0  11   3      237.74      238.10     30.01 o 
   1  11   3      165.53      128.83     28.26 o 
   2  11   3      114.26       97.23     23.47 o 
   3  11   3      945.35      873.59     36.41 o 
   4  11   3       76.32       44.26     18.26 o 
   5  11   3      253.80      248.24     23.76 o 
   6  11   3       92.64      163.04     76.88 o 
   7  11   3      140.92      100.64     53.71 o 
   8  11   3       58.69       34.93     52.64 o 
   9  11   3        3.39      -68.80     51.38 o 
  10  11   3      928.81      914.28     93.19 o 
  11  11   3       17.23      -13.64     59.13 o 
  12  11   3        0.11      -25.74     56.03 o 
  -7  12   3       19.99      -11.80     45.68 o 
  -6  12   3      158.84      187.58     39.88 o 
  -5  12   3       67.29       67.76     32.63 o 
  -4  12   3        2.11      -35.21     27.06 o 
  -3  12   3       19.56       44.71     31.89 o 
  -2  12   3       21.19      -21.68     29.30 o 
  -1  12   3       93.13       89.50     29.46 o 
   0  12   3       46.11       34.66     30.14 o 
   1  12   3      515.66      440.43     33.97 o 
   2  12   3       50.41       16.77     21.45 o 
   3  12   3      235.77      336.40     29.20 o 
   4  12   3      905.31     1156.80     88.11 o 
   5  12   3       19.92      -26.44     29.18 o 
   6  12   3      148.99      136.35     52.06 o 
   7  12   3      779.61      825.64     84.38 o 
   8  12   3        4.49      -48.09     49.45 o 
   9  12   3      568.83      489.94     75.38 o 
  10  12   3       93.68       80.42     66.00 o 
  11  12   3      151.79       91.35     72.19 o 
  12  12   3        8.08        2.23     61.93 o 
  -6  13   3        1.72      -43.61     29.07 o 
  -5  13   3       46.78      -19.00     62.32 o 
  -4  13   3       32.14       29.31     29.55 o 
  -3  13   3       38.17       49.29     30.79 o 
  -2  13   3       21.57       22.24     28.29 o 
  -1  13   3        0.63      -39.67     26.44 o 
   0  13   3      404.14      496.67     40.25 o 
   1  13   3      331.08      436.39     35.30 o 
   2  13   3       56.95       61.31     24.63 o 
   3  13   3      722.38      667.34     37.67 o 
   4  13   3      691.06      868.02     68.22 o 
   5  13   3     1576.59     1268.48    114.91 o 
   6  13   3      221.96      376.92     63.48 o 
   7  13   3      192.16      101.32     52.06 o 
   8  13   3      111.42       30.48     59.51 o 
   9  13   3       41.18      -64.06     52.74 o 
  10  13   3      249.00      203.60     75.48 o 
  11  13   3       24.77        1.94     67.64 o 
  -6  14   3       24.57      -24.35     32.87 o 
  -5  14   3       10.36      -27.09     63.43 o 
  -4  14   3       10.34      -52.11     34.74 o 
  -3  14   3      186.84      238.90     38.14 o 
  -2  14   3      168.50      176.23     42.53 o 
  -1  14   3        2.01      -39.46     27.45 o 
   0  14   3      121.06       94.74     28.96 o 
   1  14   3     1213.56     1269.78     51.00 o 
   2  14   3       23.46       60.29     45.38 o 
   3  14   3       33.95       32.51     42.09 o 
   4  14   3     1181.71     1006.59     72.96 o 
   5  14   3       25.43       -4.47     28.85 o 
   6  14   3      252.20      296.60     64.06 o 
   7  14   3       91.31       27.29     55.35 o 
   8  14   3      100.33       92.03     59.90 o 
   9  14   3       14.56       15.00     58.35 o 
  10  14   3       23.37      -43.64     56.32 o 
  11  14   3       91.38      -10.93     60.87 o 
  -5  15   3        1.60      -67.64     63.14 o 
  -4  15   3        5.44      -67.06     44.71 o 
  -3  15   3       71.08       36.92     31.34 o 
  -2  15   3       99.80       40.08     29.63 o 
  -1  15   3       81.93      174.38     53.13 o 
   0  15   3       37.53      -23.13     49.55 o 
   1  15   3      195.55      283.15     58.16 o 
   2  15   3      464.03      365.79     65.61 o 
   3  15   3       16.70       -8.32     43.84 o 
   4  15   3        4.56       -4.74     41.61 o 
   5  15   3      435.61      543.97     47.46 o 
   6  15   3      248.13      283.44     61.45 o 
   7  15   3       13.04      -31.06     48.38 o 
   8  15   3       27.49      -71.13     47.42 o 
   9  15   3      141.49       29.03     62.32 o 
  10  15   3       58.76       53.03     70.06 o 
  -4  16   3       20.67      -57.00     41.61 o 
  -3  16   3        0.69      -14.23     46.74 o 
  -2  16   3       32.62        3.58     48.97 o 
  -1  16   3        5.13       14.13     50.42 o 
   0  16   3      177.62      125.03     54.87 o 
   1  16   3        7.42        2.90     50.71 o 
   2  16   3        3.14      -62.22     46.45 o 
   3  16   3       30.27      -64.88     43.26 o 
   4  16   3        0.44       -8.13     44.32 o 
   5  16   3      211.64      307.96     42.89 o 
   6  16   3      580.17      541.13     74.22 o 
   7  16   3      184.34      206.70     68.32 o 
   8  16   3       13.38      -80.42     57.58 o 
   9  16   3       64.01       25.64     61.64 o 
  -2  17   3        0.61      -69.24     46.16 o 
  -1  17   3       21.78       96.00     56.42 o 
   0  17   3        4.27      -58.16     50.61 o 
   1  17   3        9.68      -13.55     49.74 o 
   2  17   3       43.10      -70.40     46.93 o 
   3  17   3       17.54       46.16     53.13 o 
   4  17   3      365.19      437.40     64.45 o 
   5  17   3        0.67       17.81     47.90 o 
   6  17   3       37.24       -5.23     54.09 o 
   7  17   3      242.28      271.53     72.38 o 
   8  17   3       86.84      115.35     62.61 o 
   9  17   3       37.87       22.55     70.25 o 
  -1  18   3        2.29       23.32     49.16 o 
   0  18   3      104.28       52.93     58.93 o 
   1  18   3       14.65        5.81     54.67 o 
   2  18   3        0.01      -22.55     51.19 o 
   3  18   3      201.83      237.08     60.96 o 
   4  18   3        0.25      -65.90     43.93 o 
   5  18   3       93.80      156.57     60.48 o 
   6  18   3       93.89       83.03     55.84 o 
   7  18   3       55.76      135.57     64.64 o 
   2  19   3        0.11      -74.75     49.84 o 
   3  19   3       11.84       11.13     51.29 o 
   4  19   3       71.34       19.55     54.96 o 
   5  19   3       28.72      -57.00     51.29 o 
  -4 -18   4      357.96      405.08     49.84 o 
  -3 -18   4       10.17       30.88     35.51 o 
  -2 -18   4       51.88       19.55     36.29 o 
  -1 -18   4        0.18      -54.58     36.39 o 
  -5 -17   4        8.82      -46.45     30.97 o 
  -4 -17   4     1253.10     1293.71     76.06 o 
  -3 -17   4      380.09      309.27     48.00 o 
  -2 -17   4       10.64       22.45     36.77 o 
  -1 -17   4        5.57      -18.48     37.06 o 
   0 -17   4       89.46       91.54     43.74 o 
   1 -17   4      190.48      196.64     57.00 o 
  -8 -16   4       44.36       -9.58     36.68 o 
  -7 -16   4      408.84      402.66     52.45 o 
  -6 -16   4       12.37      -19.06     32.03 o 
  -5 -16   4      120.38      100.64     41.51 o 
  -4 -16   4       94.58       75.96     39.58 o 
  -3 -16   4      953.93     1199.94     70.84 o 
  -2 -16   4      329.17      344.60     49.64 o 
  -1 -16   4      147.86      130.83     39.68 o 
   0 -16   4       11.25      -46.45     34.74 o 
   1 -16   4      153.28       78.29     43.16 o 
   2 -16   4       56.06        9.68     46.74 o 
   3 -16   4       78.60      -71.42     47.61 o 
  -9 -15   4      164.84      141.57     52.35 o 
  -8 -15   4        9.35       11.94     98.37 o 
  -7 -15   4       78.29       49.71     32.23 o 
  -6 -15   4      642.65      643.99     47.68 o 
  -5 -15   4       19.58       83.35     30.39 o 
  -4 -15   4      445.25      524.20     53.13 o 
  -3 -15   4      162.61      186.09     39.87 o 
  -2 -15   4     1709.81     1612.85     78.87 o 
  -1 -15   4        1.19      -30.00     32.71 o 
   0 -15   4      303.22      305.98     51.48 o 
   1 -15   4       30.76       -4.64     37.55 o 
   2 -15   4      111.38       92.41     45.97 o 
   3 -15   4       60.39      -23.13     47.22 o 
   4 -15   4       44.48      -73.01     48.67 o 
 -10 -14   4       33.35        2.30     47.56 o 
  -9 -14   4      350.14      361.09     44.22 o 
  -8 -14   4      417.55      471.87     72.14 o 
  -7 -14   4      423.05      412.88     41.08 o 
  -6 -14   4      372.65      484.57     42.49 o 
  -5 -14   4      414.82      439.51     39.66 o 
  -4 -14   4        7.79      -20.73     27.97 o 
  -3 -14   4     1252.55     1292.70     51.73 o 
  -2 -14   4       13.72       28.06     32.22 o 
  -1 -14   4     1503.61     1638.98     77.32 o 
   0 -14   4       96.56      151.73     41.90 o 
   1 -14   4      472.02      547.52     59.71 o 
   2 -14   4        0.67      -55.01     36.68 o 
   3 -14   4      220.99      256.05     60.29 o 
   4 -14   4       12.67      -35.32     44.32 o 
   5 -14   4       27.23      -63.29     42.19 o 
 -11 -13   4        7.53      -45.73     34.93 o 
 -10 -13   4       97.37       92.93     35.03 o 
  -9 -13   4       30.49        8.49     30.12 o 
  -8 -13   4     2067.32     2028.20     70.04 o 
  -7 -13   4      242.97      232.28     35.00 o 
  -6 -13   4        2.97      -40.14     26.76 o 
  -5 -13   4        3.02        5.91     26.23 o 
  -4 -13   4       23.90      -33.33     25.03 o 
  -3 -13   4      618.10      608.00     42.87 o 
  -2 -13   4      777.44      787.51     57.19 o 
   0 -13   4      210.89      158.31     40.16 o 
   1 -13   4      113.57       78.09     39.58 o 
   2 -13   4      581.54      576.36     65.71 o 
   3 -13   4       82.33        6.77     44.61 o 
   4 -13   4      254.41      240.08     59.90 o 
   5 -13   4       16.94       10.55     47.61 o 
   6 -13   4      245.19      260.89     65.13 o 
 -11 -12   4      596.66      630.48     81.43 o 
 -10 -12   4        6.94       33.62     32.09 o 
  -9 -12   4      367.73      356.04     39.83 o 
  -8 -12   4      185.73      167.67     33.76 o 
  -7 -12   4     1947.91     1995.88     65.95 o 
  -6 -12   4       20.09        1.89     31.60 o 
  -5 -12   4      577.55      617.19     43.21 o 
  -4 -12   4       28.04        4.21     25.04 o 
  -3 -12   4      307.99      236.03     30.49 o 
  -2 -12   4      461.76      432.37     48.29 o 
  -1 -12   4      230.46      249.66     40.16 o 
   0 -12   4      270.35      241.15     43.26 o 
   1 -12   4      386.05      292.34     47.51 o 
   2 -12   4      449.93      564.94     62.51 o 
   3 -12   4      413.29      510.36     60.67 o 
   4 -12   4      116.19      181.83     54.77 o 
   5 -12   4      675.70      562.52     70.16 o 
   6 -12   4        4.88      -43.26     45.48 o 
   7 -12   4      131.92      123.38     54.19 o 
 -11 -11   4      392.92      385.74     73.21 o 
 -10 -11   4      767.19      741.85     62.22 o 
  -9 -11   4       33.85       56.95     42.82 o 
  -8 -11   4      440.31      508.71    106.54 o 
  -7 -11   4      897.19      915.37     50.32 o 
  -6 -11   4     2999.86     3101.44     81.06 o 
  -5 -11   4      160.87      158.87     31.04 o 
  -4 -11   4      994.97     1117.99     48.72 o 
  -3 -11   4      256.76      213.87     41.80 o 
  -2 -11   4      654.95      891.63     60.29 o 
  -1 -11   4      654.84      542.01     35.37 o 
   0 -11   4       68.03       83.42     36.09 o 
   1 -11   4      396.23      501.56     55.45 o 
   2 -11   4       85.71       32.90     40.16 o 
   3 -11   4     1610.84     1800.49     91.54 o 
   4 -11   4      387.42      464.20     64.16 o 
   5 -11   4        5.98      -49.93     40.74 o 
   6 -11   4      338.89      401.11     69.58 o 
   7 -11   4       38.33      -48.97     45.00 o 
 -12 -10   4        3.55      -18.87     36.49 o 
 -11 -10   4       24.43       51.82     63.48 o 
 -10 -10   4      940.99      975.19     56.64 o 
  -9 -10   4       65.40       62.03     33.63 o 
  -8 -10   4       55.39       86.16     39.58 o 
  -7 -10   4        1.91        1.43     28.78 o 
  -6 -10   4     3374.32     3320.49     82.24 o 
  -5 -10   4     5351.03     5188.07    106.22 o 
  -4 -10   4      947.23      979.40     43.08 o 
  -3 -10   4      825.93      806.30     38.33 o 
  -2 -10   4      941.02      956.47     54.77 o 
  -1 -10   4     1125.69     1081.59     58.35 o 
   0 -10   4      352.81      284.02     38.13 o 
   1 -10   4       56.70       90.77     35.22 o 
   2 -10   4      297.25      232.44     45.19 o 
   3 -10   4       45.52       41.13     44.90 o 
   4 -10   4     2166.20     2366.11    104.70 o 
   5 -10   4       88.32       34.26     46.26 o 
   6 -10   4       19.94       19.26     42.87 o 
   7 -10   4      222.99      187.35     56.22 o 
   8 -10   4        1.03      -42.09     46.16 o 
 -12  -9   4       85.91      164.95     38.90 o 
 -11  -9   4        9.17        8.84     38.95 o 
 -10  -9   4       11.07       -0.50     29.39 o 
  -9  -9   4      101.78       81.09     32.09 o 
  -8  -9   4       32.07       23.18     49.11 o 
  -7  -9   4     1208.36     1138.63     62.32 o 
  -6  -9   4     2590.28     2482.11     71.23 o 
  -5  -9   4     2046.85     2252.60     64.55 o 
  -4  -9   4     2495.04     2681.77     65.92 o 
  -3  -9   4     4202.09     4245.41    145.20 o 
  -2  -9   4      195.79      243.08     33.87 o 
  -1  -9   4      351.31      362.98     41.22 o 
   0  -9   4     1458.44     1751.72     71.22 o 
   1  -9   4        3.15       -8.32     29.42 o 
   2  -9   4     1080.40     1053.82     66.58 o 
   3  -9   4        2.39        3.39     39.68 o 
   4  -9   4       57.59       34.06     47.90 o 
   5  -9   4      217.23      242.89     54.09 o 
   6  -9   4        0.23      -52.35     45.87 o 
   7  -9   4      303.65      328.73     59.32 o 
   8  -9   4       22.31       -9.77     46.84 o 
   9  -9   4       10.24       32.32     55.64 o 
 -12  -8   4      224.31      198.24     44.54 o 
 -11  -8   4      237.74      266.79     44.82 o 
 -10  -8   4        0.75        1.13     32.81 o 
  -9  -8   4      444.10      520.14     45.33 o 
  -8  -8   4      255.84      374.71     40.52 o 
  -7  -8   4      340.12      276.41     37.11 o 
  -6  -8   4     3277.65     3353.48    144.62 o 
  -5  -8   4      240.34      223.46     26.53 o 
  -4  -8   4     3178.59     3228.97     70.57 o 
  -3  -8   4     2915.12     3064.69     65.78 o 
  -2  -8   4     4486.93     3512.82     99.00 o 
  -1  -8   4     2838.63     2808.63     87.09 o 
   0  -8   4     1289.51     1156.78     54.29 o 
   1  -8   4     1591.69     1387.28     62.32 o 
   2  -8   4      122.25      129.96     35.03 o 
   3  -8   4     1093.70     1300.97     77.03 o 
   4  -8   4       23.72      -59.66     39.77 o 
   5  -8   4      813.57      742.22     70.54 o 
   6  -8   4      573.24      562.52     64.35 o 
   7  -8   4       54.75       17.03     44.51 o 
   8  -8   4        5.13      -53.22     48.97 o 
   9  -8   4       16.88      -33.77     41.80 o 
 -12  -7   4       84.69       55.55     50.90 o 
 -11  -7   4      718.17      774.85     61.64 o 
 -10  -7   4      656.72      756.50     52.95 o 
  -9  -7   4      397.72      437.35     44.29 o 
  -8  -7   4       47.73        5.84     32.87 o 
  -7  -7   4        0.41      -16.07     26.57 o 
  -6  -7   4       16.76        6.30     22.67 o 
  -5  -7   4     1235.30      954.22     41.42 o 
  -4  -7   4       69.73       69.11     19.80 o 
  -3  -7   4     3778.66     3196.86    141.67 o 
  -2  -7   4       45.98       18.57     15.37 o 
  -1  -7   4     2732.82     3147.03     89.61 o 
   0  -7   4      850.94      614.00     42.38 o 
   1  -7   4     2279.54     2000.51     71.42 o 
   2  -7   4      475.74      677.19     48.48 o 
   3  -7   4     1543.80     1870.84     80.51 o 
   4  -7   4     3176.39     2719.99    103.16 o 
   5  -7   4        0.44      -25.45     41.71 o 
   6  -7   4     4089.53     3924.87    134.80 o 
   7  -7   4      124.28       25.45     43.93 o 
   8  -7   4      182.37      212.12     58.35 o 
   9  -7   4        3.07      -12.77     48.67 o 
  10  -7   4        9.30      -66.48     44.32 o 
 -12  -6   4       71.53      117.19     49.55 o 
 -11  -6   4      293.73      187.45     56.42 o 
 -10  -6   4     1386.84     1460.01     93.91 o 
  -9  -6   4      507.56      669.23     50.63 o 
  -8  -6   4      685.46      684.90     48.58 o 
  -7  -6   4      289.62      387.77     41.37 o 
  -6  -6   4      116.89       91.62     25.84 o 
  -5  -6   4      300.44      346.24     29.39 o 
  -4  -6   4      278.03      206.58     24.00 o 
  -3  -6   4     1868.94     1891.75     46.46 o 
  -2  -6   4     1583.02     1559.49     39.31 o 
  -1  -6   4      177.82      229.83     28.45 o 
   0  -6   4     3946.20     3765.58     99.87 o 
   1  -6   4      985.97     1054.20     49.26 o 
   2  -6   4     1441.30     1233.62     56.80 o 
   3  -6   4     1971.51     1990.83     78.87 o 
   4  -6   4        2.56       21.00     34.06 o 
   5  -6   4     2674.62     2642.09    101.99 o 
   6  -6   4      468.47      676.32     69.58 o 
   7  -6   4     2151.44     2119.83     98.32 o 
   8  -6   4      225.45      264.86     57.09 o 
   9  -6   4      172.86      129.77     52.64 o 
  10  -6   4        3.31      -17.90     42.87 o 
 -12  -5   4       74.04       73.74     50.80 o 
 -11  -5   4      855.07      758.48     75.67 o 
 -10  -5   4      401.71      518.84    136.74 o 
  -9  -5   4     1065.50     1032.10     58.43 o 
  -8  -5   4      343.34      297.31     41.18 o 
  -7  -5   4     3402.00     3349.85     83.00 o 
  -6  -5   4      868.37      841.08     42.14 o 
  -5  -5   4     1159.31     1091.91     49.55 o 
  -4  -5   4      223.28      187.50     22.16 o 
  -3  -5   4      158.98       98.96     21.58 o 
  -2  -5   4     8425.05     9015.28    137.40 o 
  -1  -5   4      368.54      420.27     34.74 o 
   0  -5   4      208.29      292.92     29.51 o 
   1  -5   4     3507.59     3595.56     93.58 o 
   2  -5   4      736.28      744.35     44.13 o 
   3  -5   4     5075.93     5652.97    144.48 o 
   4  -5   4     1359.98     1294.29     68.03 o 
   5  -5   4      350.51      233.70     45.68 o 
   6  -5   4      540.71      667.03     63.38 o 
   7  -5   4      618.64      640.42     64.84 o 
   8  -5   4     1066.34     1082.66     77.42 o 
   9  -5   4       86.25       49.93     46.64 o 
  10  -5   4      222.35      223.15     58.84 o 
 -12  -4   4      114.72      204.47     54.67 o 
 -11  -4   4        9.20       29.51     47.61 o 
 -10  -4   4      719.76      764.67     69.87 o 
  -9  -4   4       46.44       29.80     48.67 o 
  -8  -4   4     2830.34     2774.96     81.87 o 
  -7  -4   4      113.96      168.90     33.64 o 
  -6  -4   4     1999.43     2009.68     72.72 o 
  -5  -4   4      252.07      246.18     26.77 o 
  -4  -4   4     9890.90     9884.82    155.06 o 
  -3  -4   4       92.70      348.50     17.78 o 
  -2  -4   4      930.20     1297.97     36.29 o 
  -1  -4   4       20.39       16.60     13.69 o 
   0  -4   4     1535.05     1239.13     46.74 o 
   1  -4   4    10083.24    10821.33    224.60 o 
   2  -4   4     2672.41     2433.36     74.80 o 
   3  -4   4     1663.47     1255.78     58.84 o 
   4  -4   4     2410.20     2405.49     85.35 o 
   5  -4   4        4.79      -19.16     34.55 o 
   6  -4   4       24.32       11.32     38.22 o 
   7  -4   4      379.44      402.37     57.96 o 
   8  -4   4      954.68      982.02     73.74 o 
   9  -4   4     1289.01     1322.64     84.67 o 
  10  -4   4       44.75       52.26     48.67 o 
  11  -4   4      148.28       48.38     50.80 o 
 -12  -3   4       55.24      105.87     51.67 o 
 -11  -3   4       66.87       96.87     49.26 o 
 -10  -3   4       25.80       68.80     46.35 o 
  -9  -3   4     1325.64     1172.75     80.90 o 
  -8  -3   4       62.13       50.22     44.13 o 
  -7  -3   4     3248.34     3246.30     83.05 o 
  -6  -3   4      790.07      702.10     96.19 o 
  -5  -3   4     6027.71     5628.28    103.63 o 
  -4  -3   4      866.17      775.34     33.65 o 
  -3  -3   4     7279.93     6197.25    101.29 o 
  -2  -3   4      891.06      297.26     15.71 o 
  -1  -3   4      202.00      160.23     16.81 o 
   0  -3   4    16131.42    15470.99    327.56 o 
   1  -3   4    14763.37    16201.51    340.29 o 
   2  -3   4      915.46     1128.72     45.97 o 
   3  -3   4     1818.58     1317.32     55.64 o 
   4  -3   4     5826.91     5186.35    134.03 o 
   5  -3   4     1246.36     1218.52     64.64 o 
   6  -3   4       13.40       14.52     36.00 o 
   7  -3   4       44.11       43.16     41.32 o 
   8  -3   4        0.79        0.87     40.06 o 
   9  -3   4      390.42      270.18     56.22 o 
  10  -3   4      861.62      773.48     74.61 o 
  11  -3   4      131.46       75.00     56.61 o 
 -12  -2   4       39.83       55.35     48.38 o 
 -11  -2   4      143.78      154.35     57.29 o 
 -10  -2   4      111.99      258.47     56.90 o 
  -9  -2   4       46.65       26.03     46.93 o 
  -8  -2   4      577.82      537.75     59.51 o 
  -7  -2   4        6.12        1.74     41.03 o 
  -6  -2   4     9099.26     8751.24    206.80 o 
  -5  -2   4     1971.54     2218.04     59.64 o 
  -4  -2   4     5184.52     4912.91    161.12 o 
  -3  -2   4     1311.23     1366.47     38.19 o 
  -2  -2   4     4692.17     6322.82     81.00 o 
  -1  -2   4    11923.40    10098.97    271.82 o 
   0  -2   4    11192.12     9782.44    145.67 o 
   1  -2   4      335.33       84.23     14.68 o 
   2  -2   4      240.72       91.17     15.48 o 
   3  -2   4     1985.20     1924.29     46.88 o 
   4  -2   4      110.55      136.35     28.74 o 
   5  -2   4     2346.63     2506.33     86.03 o 
   6  -2   4       19.00       11.52     32.61 o 
   7  -2   4        2.85       43.26     41.42 o 
   8  -2   4      562.32      395.59     57.87 o 
   9  -2   4        5.05       11.81     42.97 o 
  10  -2   4      636.97      693.64     73.54 o 
  11  -2   4      355.75      375.37     66.77 o 
 -12  -1   4        0.23        9.29     46.45 o 
 -11  -1   4      341.98      305.60     60.96 o 
 -10  -1   4      150.93       80.51     50.71 o 
  -9  -1   4       50.15       24.48     47.51 o 
  -8  -1   4       37.11        7.06     45.48 o 
  -7  -1   4     1155.12     1227.42     73.64 o 
  -6  -1   4     1326.27     1080.05     35.85 o 
  -5  -1   4      158.52      253.19     21.17 o 
  -4  -1   4       52.07       38.64     13.72 o 
  -3  -1   4     3849.02     4869.24    115.93 o 
  -2  -1   4     5828.03     5938.72     94.47 o 
  -1  -1   4    27901.74    28320.86    777.25 o 
   0  -1   4     5118.54     9587.88    141.40 o 
   1  -1   4     3164.07     4427.19     74.47 o 
   2  -1   4     2545.30     2472.70     42.35 o 
   3  -1   4     5152.87     6498.50     87.77 o 
   4  -1   4     4718.05     4696.76     91.49 o 
   5  -1   4      110.83       15.77     25.06 o 
   6  -1   4      310.13      344.50     43.64 o 
   7  -1   4      520.41      691.61     62.13 o 
   8  -1   4      238.64      225.86     51.87 o 
   9  -1   4      112.58      167.51     52.16 o 
  10  -1   4        2.43      -33.97     43.74 o 
  11  -1   4      134.38      117.48     51.97 o 
  12  -1   4       54.38       96.87     55.45 o 
 -12   0   4      322.41      521.30     78.48 o 
 -11   0   4       43.78      -47.13     45.97 o 
 -10   0   4      543.80      558.94     69.87 o 
  -9   0   4        0.76      -38.03     41.71 o 
  -8   0   4      617.04      713.87     69.09 o 
  -7   0   4       21.04        2.32     37.26 o 
  -6   0   4      131.45      114.20     21.14 o 
  -5   0   4     1122.53      828.07     31.88 o 
  -4   0   4     3362.38     3492.54     64.64 o 
  -3   0   4     6885.42     5455.84     88.59 o 
  -2   0   4     5295.97     5415.67    111.14 o 
  -1   0   4     7615.80     7783.89    116.20 o 
   0   0   4     6590.95    11724.33    239.50 o 
   1   0   4     3702.65     5020.46    185.12 o 
   2   0   4    39674.23    45285.30    723.42 o 
   3   0   4       31.29       95.20     13.66 o 
   4   0   4     4423.24     4117.67     63.73 o 
   5   0   4     3623.11     3565.46     61.78 o 
   6   0   4       61.27       67.36     27.48 o 
   7   0   4      930.38     1039.21     68.03 o 
   8   0   4      501.28      550.52     61.55 o 
   9   0   4      506.03      530.88     64.84 o 
  10   0   4       33.49       -0.58     44.71 o 
  11   0   4       14.01      -38.13     45.77 o 
  12   0   4        7.17        3.10     51.38 o 
 -12   1   4       28.18       33.10     49.55 o 
 -11   1   4      419.56      577.81     72.96 o 
 -10   1   4      169.76      -18.48     49.45 o 
  -9   1   4      998.22      922.70     81.29 o 
  -8   1   4      121.93      146.41     52.26 o 
  -7   1   4      875.43      834.24     41.81 o 
  -6   1   4     2113.76     2298.53     78.38 o 
  -5   1   4       46.55       36.47     18.29 o 
  -4   1   4       24.59        5.65     14.55 o 
  -3   1   4      278.28      236.97     18.60 o 
  -2   1   4     1733.55     1639.96     37.60 o 
  -1   1   4     8106.82     8282.29    167.02 o 
   0   1   4    31305.93    24816.90    622.81 o 
   1   1   4    19755.96    22022.72    504.36 o 
   2   1   4     2594.48     4096.94     57.21 o 
   3   1   4      244.01      146.18     13.58 o 
   4   1   4      391.67      436.88     21.76 o 
   5   1   4     9757.45     9924.35    130.04 o 
   6   1   4     5548.61     5771.70    110.43 o 
   7   1   4     1388.83     1246.65     57.96 o 
   8   1   4       47.70      125.42     39.36 o 
   9   1   4     1208.60     1233.23     81.48 o 
  10   1   4      605.16      710.00     68.90 o 
  11   1   4       70.34      139.44     57.00 o 
  12   1   4       20.82      102.67     53.80 o 
 -12   2   4      100.42       66.77     55.45 o 
 -11   2   4      153.23      137.80     55.74 o 
 -10   2   4      469.83      506.39     70.54 o 
  -9   2   4      260.78      315.47     60.48 o 
  -8   2   4     1397.10     1629.11     92.22 o 
  -7   2   4      708.68      733.88     42.10 o 
  -6   2   4     2150.64     2300.16     60.31 o 
  -5   2   4        9.65       -8.64     18.09 o 
  -4   2   4     1539.44     1958.47     48.08 o 
  -3   2   4     3219.58     3292.61     89.46 o 
  -2   2   4     7258.53     8203.60    127.59 o 
  -1   2   4      396.04      209.77     17.74 o 
   0   2   4     1771.80     1000.37     36.48 o 
   1   2   4    28436.30    25568.73    522.26 o 
   2   2   4     1275.53      473.25     19.83 o 
   3   2   4       73.08       54.13     17.58 o 
   4   2   4      115.54      152.77     15.35 o 
   5   2   4     1058.02     1330.91     35.51 o 
   6   2   4     3968.33     3857.85     65.99 o 
   7   2   4     1787.60     1861.26     62.25 o 
   8   2   4      903.67      933.11     55.22 o 
   9   2   4        1.14       21.43     95.51 o 
  10   2   4     1461.78     1475.32     70.69 o 
  11   2   4      103.43      117.19     59.13 o 
  12   2   4       30.14       47.71     56.13 o 
 -11   3   4        8.16        1.55     49.35 o 
 -10   3   4      359.55      421.72     72.38 o 
  -9   3   4      123.44      126.38     52.55 o 
  -8   3   4      166.88       68.32     51.48 o 
  -7   3   4      476.27      550.27     39.79 o 
  -6   3   4      902.89      837.04     42.74 o 
  -5   3   4     2223.82     2181.22     83.75 o 
  -4   3   4       59.52       12.29     22.40 o 
  -3   3   4     3693.97     3930.20     96.58 o 
  -2   3   4     3775.79     4334.99     75.61 o 
  -1   3   4     2778.27     3872.90     66.42 o 
   0   3   4      521.63      587.14     24.87 o 
   1   3   4    27872.22    34996.91    706.42 o 
   2   3   4    28381.43    36097.76    410.27 o 
   3   3   4    17513.98    18917.05    281.39 o 
   4   3   4        6.78        6.21     12.52 o 
   5   3   4       27.52        5.19     15.44 o 
   6   3   4      828.07      685.21     30.16 o 
   7   3   4      642.86      575.98     30.45 o 
   8   3   4      239.38      272.31     39.66 o 
   9   3   4     1100.38     1142.85     61.91 o 
  10   3   4       14.75       55.97     56.27 o 
  11   3   4     1250.19     1443.44    107.03 o 
  12   3   4      127.73       71.51     54.00 o 
 -11   4   4       43.90      137.32     55.93 o 
 -10   4   4        3.99      -42.68     43.84 o 
  -9   4   4      169.66      116.51     52.55 o 
  -8   4   4      344.47      307.92     59.22 o 
  -7   4   4     1697.20     1769.74     61.07 o 
  -6   4   4      203.03      159.00     30.06 o 
  -5   4   4      448.65      460.94     34.73 o 
  -4   4   4     1521.28     1529.29     46.97 o 
  -3   4   4     1956.54     1933.12     48.31 o 
  -2   4   4     3467.32     3345.08    138.28 o 
  -1   4   4     1973.09     1061.85     30.58 o 
   0   4   4       85.40       81.14     12.45 o 
   1   4   4    10204.20    14086.32    299.21 o 
   2   4   4     5953.24     3973.48     64.05 o 
   3   4   4     3572.72     3408.48     50.93 o 
   4   4   4      196.84      125.00     14.81 o 
   5   4   4     2876.15     3059.05     53.05 o 
   6   4   4        8.00      -11.25     15.92 o 
   7   4   4      778.51      706.19     32.24 o 
   8   4   4     4036.97     4081.57     98.61 o 
   9   4   4      710.70      760.63     87.72 o 
  10   4   4      198.55      232.24     43.49 o 
  11   4   4       34.79        6.39     54.96 o 
  12   4   4      731.12      763.48     63.05 o 
 -11   5   4        9.34        6.77     47.03 o 
 -10   5   4       13.59       -8.23     55.26 o 
  -9   5   4       29.14      156.48     59.42 o 
  -8   5   4      296.04      293.13    112.49 o 
  -7   5   4      188.38      233.79     36.77 o 
  -6   5   4      640.52      757.09     47.26 o 
  -5   5   4      286.72      311.22     30.81 o 
  -4   5   4     4446.98     4161.18     85.63 o 
  -3   5   4       91.59      201.32     27.63 o 
  -2   5   4      612.96      606.46     29.32 o 
  -1   5   4     9557.26     9400.31    234.47 o 
   0   5   4      212.43      396.84     37.79 o 
   1   5   4       83.40       18.75      8.02 o 
   2   5   4      214.14       88.83     24.00 o 
   3   5   4     3249.09     4168.39     59.05 o 
   4   5   4     1657.93     1701.44     48.68 o 
   5   5   4     1206.82     1250.15     32.95 o 
   6   5   4     3836.68     4079.47     66.80 o 
   7   5   4      561.66      601.44     30.13 o 
   8   5   4       11.98      -11.00     30.30 o 
   9   5   4      147.22       59.57     35.87 o 
  10   5   4      775.38      712.03     62.46 o 
  11   5   4      855.02      859.22     61.51 o 
  12   5   4      118.13       99.53     42.82 o 
 -10   6   4        1.17      -37.26     46.45 o 
  -9   6   4       14.27      -34.93     44.71 o 
  -8   6   4       37.33       32.73     67.79 o 
  -7   6   4      623.97      613.85     45.94 o 
  -6   6   4      187.13      260.49     46.84 o 
  -5   6   4     1255.00     1143.93     49.77 o 
  -4   6   4      924.98     1007.51     43.72 o 
  -3   6   4     8143.07     7622.29    129.65 o 
  -2   6   4      649.03      492.97     46.40 o 
  -1   6   4       23.71       27.41     14.10 o 
   0   6   4      610.50      611.21     24.82 o 
   1   6   4      935.95      950.82     24.95 o 
   2   6   4     5713.93     5495.70    114.82 o 
   3   6   4      748.16      888.55     22.37 o 
   4   6   4     1282.35     1009.03     27.66 o 
   5   6   4        1.05       -6.38     20.32 o 
   6   6   4     1930.26     1868.40     42.17 o 
   7   6   4      802.67      709.73     44.48 o 
   8   6   4       45.84       42.89     31.04 o 
   9   6   4       87.91       54.80     33.31 o 
  10   6   4       77.33       64.38     36.14 o 
  11   6   4      579.54      553.69     55.72 o 
  12   6   4      590.00      617.57     58.02 o 
 -10   7   4       82.22       30.68     53.42 o 
  -9   7   4        0.98      -67.21     44.80 o 
  -8   7   4        7.22       13.40     31.33 o 
  -7   7   4       27.83       21.01     30.98 o 
  -6   7   4      366.02      334.31     38.47 o 
  -5   7   4      327.92      293.69     33.93 o 
  -4   7   4     1525.44     1444.03     52.80 o 
  -3   7   4      800.25      663.90     37.71 o 
  -2   7   4      437.64      533.37     33.34 o 
  -1   7   4      414.74      274.94     22.90 o 
   0   7   4     7036.18     6636.88    233.79 o 
   1   7   4        5.52       -6.59     10.38 o 
   2   7   4     1861.32     2125.20    146.75 o 
   3   7   4    12362.90    12627.00    230.46 o 
   4   7   4      119.22      198.44     26.20 o 
   5   7   4       69.42       39.73     14.83 o 
   6   7   4      395.99      283.58     22.43 o 
   7   7   4     5350.21     5497.85    110.52 o 
   8   7   4      166.53      126.42     32.29 o 
   9   7   4       56.81       34.43     59.76 o 
  10   7   4        3.59       21.84     34.26 o 
  11   7   4       99.03       11.83     35.63 o 
  12   7   4      369.80      461.53     52.38 o 
  -9   8   4      168.60      124.74     58.84 o 
  -8   8   4       11.32      -31.53     30.91 o 
  -7   8   4       17.99       19.17     31.37 o 
  -6   8   4      455.12      569.02     73.54 o 
  -5   8   4       53.64       25.46     29.26 o 
  -4   8   4      600.66      573.39     42.83 o 
  -3   8   4     1534.93     1728.18    113.51 o 
  -2   8   4     1180.60     1194.14     53.42 o 
  -1   8   4     1012.93      820.78     36.33 o 
   0   8   4      176.41      220.97     21.48 o 
   1   8   4     1580.13     1880.78     44.19 o 
   2   8   4      621.67      507.92     43.06 o 
   3   8   4     2202.10     2177.38     46.13 o 
   4   8   4     3075.12     3365.79     54.94 o 
   5   8   4     1878.33     2131.14     43.36 o 
   6   8   4     2178.66     2063.46     45.70 o 
   7   8   4     2825.66     2846.17     73.73 o 
   8   8   4      610.30      581.84     43.68 o 
   9   8   4       66.18       28.49     82.69 o 
  10   8   4       61.29       46.61     89.12 o 
  11   8   4       97.39       38.91     38.22 o 
  12   8   4       24.15      -69.09     66.38 o 
  -9   9   4       58.99       29.61     50.80 o 
  -8   9   4      620.61      682.26     52.31 o 
  -7   9   4       69.08       18.71     28.66 o 
  -6   9   4       77.19       62.88     29.69 o 
  -5   9   4       34.09       29.67     30.24 o 
  -4   9   4      236.02      296.32     35.94 o 
  -3   9   4      253.54      292.54     33.15 o 
  -2   9   4      460.36      510.30     34.76 o 
  -1   9   4     1444.75     1857.54     53.47 o 
   0   9   4      447.17      435.88     29.46 o 
   1   9   4      208.96      212.00     40.69 o 
   2   9   4       46.24       64.69     14.97 o 
   3   9   4       47.77       93.53     29.90 o 
   4   9   4     1126.53     1035.21     30.74 o 
   5   9   4      908.42      831.13     29.07 o 
   6   9   4     1734.21     1744.00     42.64 o 
   7   9   4     1294.89     1298.73     50.77 o 
   8   9   4     2246.59     2230.14     70.46 o 
   9   9   4     1218.74     1156.48     67.25 o 
  10   9   4      133.00      107.61     63.67 o 
  11   9   4       34.10       -4.74     56.61 o 
  12   9   4      124.46      115.83     64.06 o 
  -8  10   4       68.98       49.75     34.42 o 
  -7  10   4      861.84      850.58     56.01 o 
  -6  10   4        3.87        9.52     30.64 o 
  -5  10   4      262.61      301.31     38.66 o 
  -4  10   4      264.86      259.31     36.91 o 
  -3  10   4      230.44      203.31     47.90 o 
  -2  10   4     1878.97     1810.89     56.60 o 
  -1  10   4      874.64      913.94     73.83 o 
   0  10   4      944.69      890.71     41.47 o 
   1  10   4       47.09       39.36     18.78 o 
   2  10   4       13.95       12.47     14.76 o 
   3  10   4      611.35      488.54     28.59 o 
   4  10   4      577.33      544.06     25.45 o 
   5  10   4      224.70      289.05     22.28 o 
   6  10   4       19.90       41.22     19.21 o 
   7  10   4     1749.26     1662.15     58.13 o 
   8  10   4      689.83      620.39     74.80 o 
   9  10   4      679.43      545.97     75.87 o 
  10  10   4      443.79      574.81     78.38 o 
  11  10   4      417.66      505.23     79.45 o 
  12  10   4       96.60      125.41     74.32 o 
  -8  11   4      188.68      203.97     96.33 o 
  -7  11   4      365.41      352.15     46.11 o 
  -6  11   4      388.06      475.56     46.97 o 
  -5  11   4       68.89       28.82     29.87 o 
  -4  11   4      798.23      850.56     49.51 o 
  -3  11   4       16.98       21.72     39.97 o 
  -2  11   4      780.89      774.90     62.85 o 
  -1  11   4      694.07      614.83     41.60 o 
   0  11   4       67.56       50.44     28.60 o 
   1  11   4      702.76      757.44     37.63 o 
   2  11   4      541.62      636.37     32.18 o 
   3  11   4     2141.91     2271.95     55.11 o 
   4  11   4     1396.70     1403.80     54.38 o 
   5  11   4        2.53       11.91     27.40 o 
   6  11   4      250.90      304.53     36.84 o 
   7  11   4        3.50       23.42     51.48 o 
   8  11   4     1812.00     1785.88    107.22 o 
   9  11   4      830.19      637.52     80.51 o 
  10  11   4      792.75      900.24     96.29 o 
  11  11   4       27.33        6.00     64.74 o 
  12  11   4      471.39      301.92     79.83 o 
  -7  12   4        5.40       39.01     36.16 o 
  -6  12   4      325.82      264.34     41.49 o 
  -5  12   4      139.77      134.42     34.15 o 
  -4  12   4      160.86      175.79     35.70 o 
  -3  12   4      491.60      663.99     65.66 o 
  -2  12   4       37.22       49.12     46.50 o 
  -1  12   4     1194.92     1205.65     52.94 o 
   0  12   4     1209.67     1283.97     65.42 o 
   1  12   4       61.44      118.51     26.17 o 
   2  12   4        1.94       -5.97     19.27 o 
   3  12   4     3938.55     3889.12     90.38 o 
   4  12   4     2405.82     2288.88     95.80 o 
   5  12   4      225.47      264.05     55.79 o 
   6  12   4      781.57      582.07     70.64 o 
   7  12   4      680.32      678.26     75.48 o 
   8  12   4      285.62      258.95     64.64 o 
   9  12   4     1071.74     1242.71     98.41 o 
  10  12   4      301.91      320.02     74.42 o 
  11  12   4      233.82      215.31     72.58 o 
  -6  13   4       55.76       60.69     69.53 o 
  -5  13   4      231.33      264.28     42.24 o 
  -4  13   4      119.99      157.48     36.62 o 
  -3  13   4      109.07       90.94     32.98 o 
  -2  13   4      277.82      288.71     36.77 o 
  -1  13   4       89.24       27.75     55.16 o 
   0  13   4      575.96      658.41     43.68 o 
   1  13   4     2262.22     2273.88     65.02 o 
   2  13   4       54.66       86.61     51.19 o 
   3  13   4      206.16      303.47     56.80 o 
   4  13   4     2767.73     2647.12    106.93 o 
   5  13   4      110.20      151.85     35.24 o 
   6  13   4       25.49       35.71     50.42 o 
   7  13   4      251.11      255.57     61.64 o 
   8  13   4       98.83        8.23     53.90 o 
   9  13   4      391.58      375.85     73.35 o 
  10  13   4      622.06      442.04     79.45 o 
  11  13   4      127.21       51.00     64.93 o 
  -5  14   4       11.77      -12.65     33.27 o 
  -4  14   4      104.12       35.07     78.38 o 
  -3  14   4       23.19       14.91     29.78 o 
  -2  14   4      199.54      147.57     53.03 o 
  -1  14   4      464.39      505.14     73.54 o 
   0  14   4      339.52      293.60     62.61 o 
   1  14   4     1406.95     1349.54     92.32 o 
   2  14   4      142.90      148.93     54.96 o 
   3  14   4      675.45      789.35     72.77 o 
   4  14   4       22.84       28.35     44.13 o 
   5  14   4     1789.78     1632.75     64.97 o 
   6  14   4       57.68       75.38     51.29 o 
   7  14   4       81.49       78.00     53.80 o 
   8  14   4       25.41       27.29     57.19 o 
   9  14   4      224.76      227.79     74.61 o 
  10  14   4       53.90      -12.19     59.22 o 
  11  14   4      140.88       19.16     60.29 o 
  -5  15   4       27.53      -14.71     45.87 o 
  -4  15   4        2.57      -18.29     53.80 o 
  -3  15   4       37.87       18.29     48.77 o 
  -2  15   4       30.35      -21.00     52.35 o 
  -1  15   4      447.72      433.14     71.71 o 
   0  15   4      150.19      133.06     57.87 o 
   1  15   4       17.41       11.71     45.48 o 
   2  15   4      139.69       53.90     45.29 o 
   3  15   4      233.68      117.38     51.58 o 
   4  15   4      267.38      315.95     55.55 o 
   5  15   4       67.85       -2.13     30.52 o 
   6  15   4      781.56      887.76     88.25 o 
   7  15   4       26.35      -37.55     53.03 o 
   8  15   4      417.42      337.92     77.61 o 
   9  15   4       10.43      -15.39     63.77 o 
  10  15   4      156.32      116.22     70.74 o 
  -3  16   4       37.61       46.55     52.45 o 
  -2  16   4       14.43        7.94     44.51 o 
  -1  16   4      118.63      163.54     55.26 o 
   0  16   4      484.57      593.68     78.09 o 
   1  16   4      151.56      154.35     55.26 o 
   2  16   4       18.96      -70.54     47.03 o 
   3  16   4        3.56      -59.51     39.68 o 
   4  16   4       11.26       -8.42     47.32 o 
   5  16   4      899.93      997.82     57.29 o 
   6  16   4       52.46       41.13     56.32 o 
   7  16   4      563.17      545.20     81.29 o 
   8  16   4       78.47      -12.68     56.03 o 
   9  16   4      562.30      773.19    103.83 o 
  -2  17   4        1.50      -64.16     46.64 o 
  -1  17   4        7.97      -35.22     53.03 o 
   0  17   4      368.99      455.01     69.19 o 
   1  17   4      343.54      407.98     72.77 o 
   2  17   4        8.80       12.10     52.55 o 
   3  17   4       78.84       33.48     53.51 o 
   4  17   4        0.96      -57.58     45.38 o 
   5  17   4       43.48       87.58     53.03 o 
   6  17   4     1148.75     1061.17     93.96 o 
   7  17   4        0.58      -17.52     55.84 o 
   8  17   4      228.97      246.57     75.00 o 
  -1  18   4        3.50       59.51     53.42 o 
   0  18   4      168.31      212.89     67.84 o 
   1  18   4      596.64      619.03     81.96 o 
   2  18   4       36.23       78.00     57.77 o 
   3  18   4       84.47       31.64     53.51 o 
   4  18   4      112.16       36.29     54.00 o 
   5  18   4       13.89      -66.63     44.42 o 
   6  18   4      175.75      182.60     63.67 o 
   7  18   4      414.68      516.65     86.32 o 
   2  19   4      129.14       70.16     60.38 o 
   3  19   4        4.60      -43.16     55.26 o 
   4  19   4        0.54      -14.52     51.29 o 
   5  19   4      109.90       30.19     59.80 o 
  -4 -18   5      230.72      226.05     45.58 o 
  -3 -18   5       93.81      124.64     43.16 o 
  -2 -18   5        0.44      -12.39     37.06 o 
  -7 -17   5      416.38      364.72     56.13 o 
  -6 -17   5       76.54       77.32     42.58 o 
  -5 -17   5      321.13      424.53     57.19 o 
  -4 -17   5        2.50      -23.22     32.61 o 
  -3 -17   5      564.21      724.80     64.45 o 
  -2 -17   5        3.15        6.68     38.22 o 
  -1 -17   5       25.94       10.26     33.77 o 
   0 -17   5       22.23      -10.35     39.97 o 
   1 -17   5        1.49      -59.66     39.77 o 
  -8 -16   5      475.31      500.10     63.38 o 
  -7 -16   5       13.43      -17.61     36.87 o 
  -6 -16   5      357.02      359.30     51.87 o 
  -5 -16   5       43.19       -7.45     33.48 o 
  -4 -16   5      729.77      705.16     59.22 o 
  -3 -16   5        0.33       -2.73     23.06 o 
  -2 -16   5      852.68      820.31     62.13 o 
  -1 -16   5        5.73       43.64     35.22 o 
   0 -16   5      251.03      114.09     42.48 o 
   1 -16   5       37.74      -12.10     37.06 o 
   2 -16   5        1.01      -65.32     43.55 o 
  -9 -15   5       58.56       83.90     42.09 o 
  -8 -15   5      401.84      429.56     55.84 o 
  -7 -15   5      216.72      167.80     44.42 o 
  -6 -15   5      502.14      456.56     54.58 o 
  -5 -15   5      228.68      235.54     48.58 o 
  -4 -15   5      481.70      615.55     61.55 o 
  -3 -15   5     1075.96      977.37     64.84 o 
  -2 -15   5        7.98      -10.26     33.00 o 
  -1 -15   5     1278.55     1332.90     79.45 o 
   0 -15   5        2.00       47.03     37.35 o 
   1 -15   5      464.22      553.71     60.38 o 
   2 -15   5       54.17      -58.93     39.29 o 
   3 -15   5       89.37       87.29     47.80 o 
   4 -15   5      198.25       67.45     59.80 o 
 -10 -14   5      226.37      301.30     79.59 o 
  -9 -14   5      126.03      117.25     34.26 o 
  -8 -14   5      314.48      332.40     51.58 o 
  -7 -14   5      119.12      154.28     33.89 o 
  -6 -14   5       85.18       82.77     31.50 o 
  -5 -14   5     1040.32      977.27     67.74 o 
  -4 -14   5      387.22      500.78     52.16 o 
  -3 -14   5      120.81      170.60     41.03 o 
  -2 -14   5     2037.53     2022.65    120.77 o 
  -1 -14   5      696.79      705.25     59.03 o 
   0 -14   5      706.96      827.96     65.22 o 
   1 -14   5       38.16       38.80     36.58 o 
   2 -14   5      869.19      918.15     76.74 o 
   3 -14   5        0.65      -63.29     42.19 o 
   4 -14   5      110.20      116.41     53.71 o 
   5 -14   5       72.77       54.19     56.42 o 
 -10 -13   5        0.16      -27.65     48.24 o 
  -9 -13   5      639.84      674.46     49.40 o 
  -8 -13   5      160.15      175.55     37.79 o 
  -7 -13   5      605.32      558.19     43.78 o 
  -6 -13   5       53.53       62.08     30.08 o 
  -5 -13   5      125.82      170.64     38.37 o 
  -4 -13   5      375.53      378.31     35.75 o 
  -3 -13   5      327.58      482.63     41.32 o 
  -2 -13   5      549.37      569.49     57.19 o 
  -1 -13   5     1250.12     1268.74     69.67 o 
   0 -13   5      214.32      264.47     44.13 o 
   1 -13   5     1178.95     1304.93     76.93 o 
   2 -13   5      447.68      593.29     64.93 o 
   3 -13   5      413.36      569.00     69.48 o 
   4 -13   5       48.55       13.74     43.93 o 
   5 -13   5      218.02      177.96     63.48 o 
   6 -13   5       14.84      -18.19     49.74 o 
 -11 -12   5      364.10      275.46     42.00 o 
 -10 -12   5      406.70      425.88     44.45 o 
  -9 -12   5      196.35      224.26     65.80 o 
  -8 -12   5     2653.13     2461.74     77.98 o 
  -7 -12   5        4.94       -9.03     28.13 o 
  -6 -12   5      581.24      666.67     66.34 o 
  -5 -12   5        3.23       15.32     26.64 o 
  -4 -12   5      214.26      175.95     30.81 o 
  -3 -12   5      799.14      663.40     92.41 o 
  -2 -12   5        7.15       27.29     34.16 o 
  -1 -12   5     1021.01      983.66     61.64 o 
   0 -12   5      755.49      581.87     56.03 o 
   1 -12   5     1262.09     1345.09     75.19 o 
   2 -12   5      694.24      748.22     63.00 o 
   3 -12   5      406.97      369.56     58.26 o 
   4 -12   5      127.03      102.87     49.64 o 
   5 -12   5      371.25      491.98     74.22 o 
   6 -12   5      648.52      685.42     81.58 o 
 -11 -11   5      140.17      134.73     38.84 o 
 -10 -11   5      697.43      835.75     56.29 o 
  -9 -11   5       84.61       75.66     32.88 o 
  -8 -11   5     1285.33     1380.67     59.73 o 
  -7 -11   5     1742.93     1916.64    201.47 o 
  -6 -11   5      711.35      695.78     46.15 o 
  -5 -11   5      521.19      505.20     53.85 o 
  -4 -11   5        2.47        9.05     29.76 o 
  -3 -11   5     1059.40     1120.85     46.89 o 
  -2 -11   5       81.07        3.48     30.87 o 
  -1 -11   5       23.18       35.03     31.45 o 
   0 -11   5     2216.93     2474.97     93.29 o 
   1 -11   5        0.22      -27.48     32.13 o 
   2 -11   5     1589.66     1422.90     77.90 o 
   3 -11   5       52.16       55.45     46.45 o 
   4 -11   5      526.26      413.79     61.74 o 
   5 -11   5      218.27      320.79     62.13 o 
   6 -11   5      422.61      415.62     67.54 o 
   7 -11   5      455.30      612.26     73.16 o 
 -12 -10   5      160.29      122.91     91.69 o 
 -11 -10   5      573.37      537.95     60.67 o 
 -10 -10   5        9.95      -30.54     34.26 o 
  -9 -10   5      382.15      358.84    109.69 o 
  -8 -10   5      778.29      835.49     50.49 o 
  -7 -10   5     1352.60     1252.40     54.46 o 
  -6 -10   5      379.58      321.63     35.57 o 
  -5 -10   5     2734.15     2672.37     72.35 o 
  -4 -10   5     2561.68     2833.14     70.98 o 
  -3 -10   5     1068.96     1092.38     43.74 o 
  -2 -10   5      366.83      215.41     40.06 o 
  -1 -10   5      185.00      277.53     40.26 o 
   0 -10   5      855.49      815.09     55.16 o 
   1 -10   5      148.44      123.48     36.19 o 
   2 -10   5       77.56       97.64     42.48 o 
   3 -10   5     2238.89     2199.86     99.29 o 
   4 -10   5       75.18       99.29     46.45 o 
   5 -10   5       64.78       58.16     46.16 o 
   6 -10   5       79.42       40.26     49.74 o 
   7 -10   5      144.29      113.70     58.35 o 
   8 -10   5      255.11      208.54     61.64 o 
 -12  -9   5       13.47      -39.39     32.36 o 
 -11  -9   5      593.57      611.43     54.03 o 
 -10  -9   5      950.17      896.68     55.85 o 
  -9  -9   5       92.88       71.44     33.50 o 
  -8  -9   5      759.99      793.36     48.50 o 
  -7  -9   5       68.48       48.48     30.13 o 
  -6  -9   5     2806.65     2965.97    108.09 o 
  -5  -9   5      327.78      393.52     55.55 o 
  -4  -9   5     4564.27     4580.32    218.31 o 
  -3  -9   5     3754.44     3416.25     90.04 o 
  -2  -9   5     2003.56     1966.06     74.03 o 
  -1  -9   5     3493.91     3623.62    108.28 o 
   0  -9   5      395.61      434.01     43.45 o 
   1  -9   5      982.15      962.47     58.55 o 
   2  -9   5      191.70      249.96     41.51 o 
   3  -9   5       23.83       47.61     41.90 o 
   4  -9   5     1244.68     1190.75     79.54 o 
   5  -9   5      178.96      101.03     48.97 o 
   6  -9   5      203.31      204.57     55.55 o 
   7  -9   5       34.14       15.48     46.74 o 
   8  -9   5      105.91        0.87     48.38 o 
 -12  -8   5      305.66      250.75     44.87 o 
 -11  -8   5       61.01       28.65     64.88 o 
 -10  -8   5      260.54      313.06     58.35 o 
  -9  -8   5        1.53        3.85     29.99 o 
  -8  -8   5     1041.11     1092.28     54.52 o 
  -7  -8   5     1645.17     1627.92     59.04 o 
  -6  -8   5        7.57       18.19     25.73 o 
  -5  -8   5     6297.35     6525.75    119.75 o 
  -4  -8   5       73.06      109.84     23.52 o 
  -3  -8   5     7918.32     7624.05    128.30 o 
  -2  -8   5     1961.84     2030.05     71.37 o 
  -1  -8   5     8289.27     8036.21    187.54 o 
   0  -8   5     3336.91     3019.68     65.98 o 
   1  -8   5      530.99      443.20     42.19 o 
   2  -8   5     3222.65     2980.01     99.38 o 
   3  -8   5       14.29       25.26     34.64 o 
   4  -8   5       82.69       40.64     40.26 o 
   5  -8   5        3.37      -15.48     43.26 o 
   6  -8   5     1072.93      833.28     71.80 o 
   7  -8   5      437.12      506.01     62.61 o 
   8  -8   5       14.91       39.87     50.22 o 
   9  -8   5       22.99        9.10     52.45 o 
 -12  -7   5      440.05      428.01     63.67 o 
 -11  -7   5      234.56      270.14     43.27 o 
 -10  -7   5      157.34      188.85     38.15 o 
  -9  -7   5      871.83      779.06     50.63 o 
  -8  -7   5      568.87      526.86     45.73 o 
  -7  -7   5      630.77      531.08     42.08 o 
  -6  -7   5      598.60      559.33     38.58 o 
  -5  -7   5       15.26       45.91     22.65 o 
  -4  -7   5     3058.32     2279.31     57.09 o 
  -3  -7   5      443.09      670.55     66.43 o 
  -2  -7   5    14876.56    15507.84    228.47 o 
  -1  -7   5      200.74      101.70     28.16 o 
   0  -7   5     5837.76     5747.52    142.83 o 
   1  -7   5        3.16        4.16     23.61 o 
   2  -7   5     1168.85     1222.68     61.74 o 
   3  -7   5     1635.82     2071.83     86.32 o 
   4  -7   5        0.75       -3.10     35.90 o 
   5  -7   5      156.47      124.93     48.58 o 
   6  -7   5        2.69      -26.32     43.84 o 
   7  -7   5     1269.35     1274.94     82.06 o 
   8  -7   5       43.47       19.55     46.64 o 
   9  -7   5       43.62       29.32     49.74 o 
 -12  -6   5       31.37       43.64     45.38 o 
 -11  -6   5     1081.57     1237.58     83.61 o 
 -10  -6   5      437.63      565.85     49.94 o 
  -9  -6   5     1479.96     1410.75     65.90 o 
  -8  -6   5     1525.38     1473.71     63.46 o 
  -7  -6   5       45.59      107.01     33.17 o 
  -6  -6   5       46.86        6.34     24.38 o 
  -5  -6   5      274.81      241.57     26.90 o 
  -4  -6   5     1760.77     1675.69     48.14 o 
  -3  -6   5     4528.62     5673.42     97.95 o 
  -2  -6   5       20.73       30.05     14.57 o 
  -1  -6   5    10963.06    11500.74    244.34 o 
   0  -6   5       43.23       -2.13     21.87 o 
   1  -6   5     5951.53     5828.90    140.51 o 
   2  -6   5      266.77      274.05     35.32 o 
   3  -6   5     2295.83     2116.44     83.22 o 
   4  -6   5     1417.29     1598.24     79.74 o 
   5  -6   5        3.02       49.93     42.19 o 
   6  -6   5     1688.70     1594.76     88.16 o 
   7  -6   5      732.53      650.39     66.19 o 
   8  -6   5     1258.70     1225.29     82.35 o 
   9  -6   5        7.53      -19.74     42.97 o 
  10  -6   5      201.95      150.09     56.42 o 
 -12  -5   5      356.75      425.78     64.16 o 
 -11  -5   5       36.60      104.22     47.71 o 
 -10  -5   5     1641.22     1471.67     85.74 o 
  -9  -5   5      179.88      162.71     37.31 o 
  -8  -5   5     3773.41     3578.45    190.25 o 
  -7  -5   5      855.42     1001.36     54.37 o 
  -6  -5   5     7686.29     7423.46    133.55 o 
  -5  -5   5       14.51       -2.37     20.52 o 
  -4  -5   5     1116.76     1205.09     40.84 o 
  -3  -5   5     5092.15     4137.77     76.36 o 
  -2  -5   5      620.90      461.08     23.44 o 
  -1  -5   5     4998.71     4007.60    102.09 o 
   0  -5   5    16753.90    15948.07    325.24 o 
   1  -5   5     1059.94     1059.43     47.03 o 
   2  -5   5     1337.81     1192.97     54.96 o 
   3  -5   5        0.83       39.19     27.48 o 
   4  -5   5     5041.79     4496.39    130.74 o 
   5  -5   5      393.86      463.91     53.03 o 
   6  -5   5      195.25      136.06     47.03 o 
   7  -5   5      678.31      779.77     68.32 o 
   8  -5   5      155.39      158.12     51.29 o 
   9  -5   5     1060.94      886.70     76.74 o 
  10  -5   5      106.16       -6.39     49.64 o 
 -12  -4   5      148.34      161.31     58.84 o 
 -11  -4   5      416.92      465.75     63.77 o 
 -10  -4   5        5.10       38.42     41.90 o 
  -9  -4   5      753.91      760.41     68.51 o 
  -8  -4   5     1003.06      996.48    117.91 o 
  -7  -4   5     6295.09     6003.31    120.50 o 
  -6  -4   5      676.16      484.67     36.41 o 
  -5  -4   5      784.09      750.14     48.82 o 
  -4  -4   5      291.17      251.26     17.01 o 
  -3  -4   5    13568.25    15771.67    213.53 o 
  -2  -4   5     2216.60     2185.43     37.69 o 
  -1  -4   5     4908.21     5246.04     89.28 o 
   0  -4   5     1280.80     1678.06     42.35 o 
   1  -4   5     3586.53     4489.13    109.25 o 
   2  -4   5     3587.67     2851.99     83.12 o 
   3  -4   5     5652.91     4489.61    122.32 o 
   4  -4   5     1231.28     1304.74     67.06 o 
   5  -4   5     3643.29     3634.66    117.67 o 
   6  -4   5       38.18       39.97     38.51 o 
   7  -4   5     1495.03     1252.58     78.67 o 
   8  -4   5      317.48      356.98     56.71 o 
   9  -4   5      298.74      369.08     59.42 o 
  10  -4   5      239.89      275.50     58.45 o 
  11  -4   5      198.15      182.80     62.42 o 
 -12  -3   5        0.07      -62.13     41.42 o 
 -11  -3   5      285.68      316.05     61.45 o 
 -10  -3   5      559.53      680.68     68.61 o 
  -9  -3   5      382.27      420.08     60.48 o 
  -8  -3   5     1865.46     2125.15     98.61 o 
  -7  -3   5        8.42      -23.51     36.29 o 
  -6  -3   5     6333.59     5519.74    175.35 o 
  -5  -3   5       39.35       15.55     20.55 o 
  -4  -3   5    10725.03    12517.33    154.69 o 
  -3  -3   5      432.14      196.88     14.88 o 
  -2  -3   5     9729.85    10969.25    133.35 o 
  -1  -3   5     1295.89     1141.60     32.60 o 
   0  -3   5       41.63       -1.53     12.82 o 
   1  -3   5      337.97      294.39     27.10 o 
   2  -3   5     1599.43     1191.91     36.56 o 
   3  -3   5       85.89      178.06     30.77 o 
   4  -3   5     7509.41     7918.63    186.28 o 
   5  -3   5     2704.88     2357.01     90.77 o 
   6  -3   5      192.12      241.83     44.42 o 
   7  -3   5       35.97       12.58     39.68 o 
   8  -3   5     2001.54     2195.50     99.87 o 
   9  -3   5      180.79      148.06     50.61 o 
  10  -3   5      210.50      194.22     55.93 o 
  11  -3   5       50.87       82.83     54.09 o 
 -12  -2   5      138.90      123.77     55.93 o 
 -11  -2   5      231.62      230.50     56.61 o 
 -10  -2   5      684.65      691.03     76.64 o 
  -9  -2   5       71.84       90.77     47.32 o 
  -8  -2   5     1010.16     1089.43     76.16 o 
  -7  -2   5      484.69      450.56     51.19 o 
  -6  -2   5      503.30      419.79     45.19 o 
  -5  -2   5    27939.67    25884.22   1142.12 o 
  -4  -2   5     2841.20     2958.03     58.33 o 
  -3  -2   5    10295.63    11881.59    176.73 o 
  -2  -2   5     2044.85     1427.96     36.93 o 
  -1  -2   5    13177.01    12401.72    182.14 o 
   0  -2   5    10305.78    11855.69    257.99 o 
   1  -2   5     3077.94     4433.29     76.53 o 
   2  -2   5     7224.29     6213.78    103.09 o 
   3  -2   5     2317.45     1878.86     48.15 o 
   4  -2   5     5956.03     5725.07    143.41 o 
   5  -2   5      910.67      656.77     51.00 o 
   6  -2   5     1048.57     1062.14     65.22 o 
   7  -2   5        4.00        9.19     39.19 o 
   8  -2   5     1524.49     1547.05     88.64 o 
   9  -2   5      840.81      831.35     71.71 o 
  10  -2   5      434.09      471.65     65.80 o 
  11  -2   5      164.48      132.09     58.74 o 
 -12  -1   5      319.11      411.17     74.03 o 
 -11  -1   5       52.49        2.42     51.48 o 
 -10  -1   5      589.26      666.35     71.80 o 
  -9  -1   5       26.93        9.19     46.93 o 
  -8  -1   5       50.54       79.64     47.61 o 
  -7  -1   5      726.68      725.09     65.42 o 
  -6  -1   5     1744.54     2077.99     50.68 o 
  -5  -1   5     7150.84     7003.41    115.33 o 
  -4  -1   5     4317.83     4312.16     76.46 o 
  -3  -1   5     1044.08      572.97     27.24 o 
  -2  -1   5     4056.60     3806.21     67.64 o 
  -1  -1   5    32021.56    34995.04    485.15 o 
   0  -1   5      443.08      510.79     24.80 o 
   1  -1   5      704.44      273.03     19.92 o 
   2  -1   5      363.15      340.66     18.47 o 
   3  -1   5      891.14     1098.11     30.37 o 
   4  -1   5     4669.45     4689.76    120.14 o 
   5  -1   5     4566.93     3908.22    109.93 o 
   6  -1   5      309.91      332.89     43.93 o 
   7  -1   5     1294.45     1196.65     76.45 o 
   8  -1   5      190.78      243.28     55.16 o 
   9  -1   5     1661.71     1460.06     83.80 o 
  10  -1   5      737.85      809.77     78.96 o 
  11  -1   5      164.78      157.06     57.87 o 
  12  -1   5      225.74      245.31     61.55 o 
 -12   0   5       43.72       88.54     57.58 o 
 -11   0   5      847.42      898.21     82.35 o 
 -10   0   5       20.69      -65.32     43.55 o 
  -9   0   5      588.14      574.13     67.45 o 
  -8   0   5       55.26       33.29     47.90 o 
  -7   0   5      624.34      650.97     62.03 o 
  -6   0   5     2578.18     2739.10     61.91 o 
  -5   0   5     2489.04     2083.71     49.94 o 
  -4   0   5     2393.24     1942.20     45.72 o 
  -3   0   5      394.12      217.34     23.51 o 
  -2   0   5      297.33      293.93     19.40 o 
  -1   0   5    44229.29    44440.94    618.07 o 
   0   0   5    12582.84    15869.67    380.59 o 
   1   0   5      343.29     1077.13     62.71 o 
   2   0   5      901.69      665.86     21.65 o 
   3   0   5    16933.16    14687.78    185.33 o 
   4   0   5       86.76       95.14     16.29 o 
   5   0   5     2712.05     2526.18     50.99 o 
   6   0   5     5843.10     5634.01    111.25 o 
   7   0   5      629.29      689.06     63.53 o 
   8   0   5      709.15      730.61     66.96 o 
   9   0   5      478.00      598.91     65.51 o 
  10   0   5      477.72      496.43     64.45 o 
  11   0   5      186.40      157.83     53.32 o 
  12   0   5       19.46       28.35     50.61 o 
 -12   1   5      126.63      160.73     54.29 o 
 -11   1   5      454.57      473.98     70.25 o 
 -10   1   5     1049.39     1115.07     84.96 o 
  -9   1   5        7.16      -34.55     46.35 o 
  -8   1   5     1001.59      817.51     73.16 o 
  -7   1   5       31.47       61.55     47.90 o 
  -6   1   5     1911.54     1947.20     72.96 o 
  -5   1   5     2659.51     2820.11     70.01 o 
  -4   1   5      782.50      852.52     32.24 o 
  -3   1   5     3466.13     3749.10     68.42 o 
  -2   1   5     2096.36     1988.36     42.63 o 
  -1   1   5    28706.27    33758.68   1581.26 o 
   0   1   5      524.46       80.94     12.82 o 
   1   1   5     4929.67     5557.95    114.28 o 
   2   1   5       11.97       90.39     12.30 o 
   3   1   5     6003.35     8928.91    112.94 o 
   4   1   5     1465.60     1710.54     36.41 o 
   5   1   5      163.29      260.63     21.58 o 
   6   1   5    10284.00    10921.14    179.84 o 
   7   1   5      264.15      282.35     37.48 o 
   8   1   5     1446.76     1663.28     67.17 o 
   9   1   5      683.53      747.74     71.03 o 
  10   1   5      117.16       76.25     50.51 o 
  11   1   5      256.48      201.96     60.19 o 
  12   1   5       51.67        1.94     48.38 o 
 -11   2   5       33.62       69.09     47.42 o 
 -10   2   5     1559.99     1538.73     96.96 o 
  -9   2   5     1002.38     1160.84     86.71 o 
  -8   2   5      136.12       91.83     56.32 o 
  -7   2   5      901.92     1078.39     75.67 o 
  -6   2   5     2445.23     2640.44     66.02 o 
  -5   2   5     4141.93     4135.65     82.60 o 
  -4   2   5     1829.81     1957.21     49.38 o 
  -3   2   5     1119.72     1188.99     35.17 o 
  -2   2   5      403.73      421.06     43.35 o 
  -1   2   5       42.45       11.32     13.29 o 
   0   2   5    14780.79    19562.11    375.95 o 
   1   2   5     2439.36     3132.87     66.43 o 
   2   2   5      661.24     1146.54     25.47 o 
   3   2   5       68.79       -7.34     11.74 o 
   4   2   5    11289.04    10149.10    129.26 o 
   5   2   5     6717.26     6856.76     96.22 o 
   6   2   5      282.57      319.86     24.68 o 
   7   2   5     1105.15      949.42     37.69 o 
   8   2   5      328.26      357.53     41.73 o 
   9   2   5     2040.33     2110.22     89.22 o 
  10   2   5      684.21      731.81     57.89 o 
  11   2   5      330.10      370.92     64.93 o 
  12   2   5       33.34      110.70     53.03 o 
 -11   3   5      108.32      102.29     51.97 o 
 -10   3   5        4.36       74.90     49.74 o 
  -9   3   5     1025.90     1296.61     90.87 o 
  -8   3   5     1125.39     1200.52     85.16 o 
  -7   3   5     1426.27     1587.92     59.13 o 
  -6   3   5     1042.86     1076.69     50.17 o 
  -5   3   5     4278.74     4056.47    105.04 o 
  -4   3   5     6157.16     5897.46    313.29 o 
  -3   3   5     1115.27     1151.35     36.63 o 
  -2   3   5       57.25       -2.10     14.00 o 
  -1   3   5     5112.58     4974.23    108.67 o 
   0   3   5     1786.00     1314.89     41.18 o 
   2   3   5     2495.41     4017.17     55.46 o 
   3   3   5     5824.89     5102.57     98.22 o 
   4   3   5       33.10       48.41     15.36 o 
   5   3   5     7837.82     8210.59    121.02 o 
   6   3   5     3394.14     3425.51     61.69 o 
   7   3   5      106.08       83.76     22.68 o 
   8   3   5      367.52      331.56     41.66 o 
   9   3   5     1025.71      978.92     62.85 o 
  10   3   5     3339.16     3409.97     99.59 o 
  11   3   5      113.78      190.55     43.66 o 
  12   3   5      283.16      245.79     68.90 o 
 -11   4   5       14.56        8.42     47.61 o 
 -10   4   5      179.27      219.18     60.67 o 
  -9   4   5        4.76        4.45     48.00 o 
  -8   4   5     2171.88     2249.98    106.54 o 
  -7   4   5      181.10      166.94     34.53 o 
  -6   4   5     3639.14     3454.50    113.41 o 
  -5   4   5      266.47      314.76     31.73 o 
  -4   4   5     2360.43     2323.23     58.04 o 
  -3   4   5     8169.34     9204.43    161.99 o 
  -2   4   5      149.90      351.77     24.57 o 
  -1   4   5       18.44       18.31     16.16 o 
   0   4   5     1979.52     1848.03     37.28 o 
   1   4   5     3025.76     2788.31     81.09 o 
   2   4   5     2619.26     1220.58     26.73 o 
   3   4   5      601.12      645.21     21.95 o 
   4   4   5     2617.47     2821.87     48.37 o 
   5   4   5    13915.91    14709.71    182.30 o 
   6   4   5     7815.44     8000.09    112.04 o 
   7   4   5     3225.74     3000.37     73.77 o 
   8   4   5      122.16      155.29     35.56 o 
   9   4   5       48.52       78.83     38.34 o 
  10   4   5     1059.85     1014.41     63.04 o 
  11   4   5     3231.51     3112.37    100.93 o 
  12   4   5        8.39      -59.58     39.72 o 
 -11   5   5        0.13       46.26     55.55 o 
 -10   5   5       31.69       -1.65     48.48 o 
  -9   5   5      368.86      492.75     69.00 o 
  -8   5   5      120.67      184.44     51.38 o 
  -7   5   5     2325.57     2216.67     69.80 o 
  -6   5   5        7.88       -1.86     27.83 o 
  -5   5   5     5874.84     6101.03    116.01 o 
  -4   5   5      526.23      532.73     37.79 o 
  -3   5   5     5541.64     5655.75    101.08 o 
  -2   5   5      676.07      831.31     32.43 o 
  -1   5   5     1016.30     1043.22     32.38 o 
   0   5   5     3058.57     3574.21     61.78 o 
   1   5   5     1712.03     1249.87     37.55 o 
   2   5   5    17458.81    18379.88    387.75 o 
   3   5   5     2511.03     3998.68     57.68 o 
   4   5   5      468.45      364.94     23.69 o 
   5   5   5     2011.37     2410.04     47.57 o 
   6   5   5     3369.42     2964.01     55.99 o 
   7   5   5     4095.13     4265.18     73.59 o 
   8   5   5     2068.94     1833.62     66.59 o 
   9   5   5      626.38      615.70     51.31 o 
  10   5   5       83.24       21.79     65.32 o 
  11   5   5      921.19      975.27     65.27 o 
  12   5   5     1531.66     1582.21     75.32 o 
 -10   6   5       50.68       28.35     53.22 o 
  -9   6   5      247.89      181.44     57.96 o 
  -8   6   5      110.45       60.97     43.01 o 
  -7   6   5       71.19       51.88     31.44 o 
  -6   6   5     1075.98     1452.99     59.45 o 
  -5   6   5     1669.29     1698.67    102.96 o 
  -4   6   5     5309.78     5000.92     98.60 o 
  -3   6   5       62.71       81.79     54.77 o 
  -2   6   5     2532.79     2036.66     50.52 o 
  -1   6   5       72.33       69.20     20.13 o 
   0   6   5     1777.92     1723.79     44.71 o 
   1   6   5     3662.77     3608.66     61.47 o 
   2   6   5      950.83      648.66     32.03 o 
   3   6   5     7535.17     8406.38    107.05 o 
   4   6   5        5.90       12.97     12.38 o 
   5   6   5     4884.26     4718.56     72.03 o 
   6   6   5      167.59      194.18     21.16 o 
   7   6   5     3223.64     3108.78     60.72 o 
   8   6   5      870.88      772.58     47.96 o 
   9   6   5      150.24      124.45     36.44 o 
  10   6   5     1001.15      980.81     58.31 o 
  11   6   5       21.02      -12.15     35.50 o 
  12   6   5     1213.87     1138.61     70.73 o 
 -10   7   5        5.90      -67.79     45.19 o 
  -9   7   5      347.69      376.14     68.32 o 
  -8   7   5      577.59      667.07     60.24 o 
  -7   7   5      388.78      498.76     43.70 o 
  -6   7   5       77.73      106.90     32.49 o 
  -5   7   5      242.22      350.31     35.04 o 
  -4   7   5     4205.01     4595.18     97.04 o 
  -3   7   5     5513.14     5695.96    120.62 o 
  -2   7   5      270.25      281.25     34.79 o 
  -1   7   5     1825.53     1770.39     45.33 o 
   0   7   5     1175.69     1244.38     35.54 o 
   1   7   5     3402.16     3190.73     58.41 o 
   2   7   5     4056.13     4550.30    117.77 o 
   3   7   5    10112.51    11289.56    166.62 o 
   4   7   5      211.55      159.81     17.21 o 
   5   7   5      579.58      491.92     24.40 o 
   6   7   5     5822.85     5643.24     89.63 o 
   7   7   5      146.35      174.24     31.01 o 
   8   7   5       62.79       54.09     32.51 o 
   9   7   5       84.04      129.26     34.96 o 
  10   7   5       76.38       27.34     34.06 o 
  11   7   5      217.08       91.18     35.69 o 
  12   7   5        4.01      -12.77     60.38 o 
  -9   8   5      110.01      132.77     57.67 o 
  -8   8   5      477.86      456.31     45.31 o 
  -7   8   5      763.18      762.49     49.57 o 
  -6   8   5       30.67      146.04     47.66 o 
  -5   8   5       22.62       27.12     30.47 o 
  -4   8   5       93.75      100.02     30.75 o 
  -3   8   5     2656.29     2679.13     78.63 o 
  -2   8   5     7410.53     7245.04    127.20 o 
  -1   8   5      726.27      726.71     33.35 o 
   0   8   5      744.44      913.69     34.06 o 
   1   8   5     4251.54     4207.44     87.77 o 
   2   8   5     8088.93     7675.91    199.54 o 
   3   8   5     2334.05     2600.53     50.75 o 
   4   8   5      160.12      112.23     14.29 o 
   5   8   5      197.16      232.37     18.92 o 
   6   8   5     1521.36     1690.99     42.55 o 
   7   8   5     3302.47     2929.28     95.66 o 
   8   8   5      166.48      123.17     31.11 o 
   9   8   5      979.19      910.73     51.26 o 
  10   8   5       59.21       -8.23     60.09 o 
  11   8   5      424.26      452.59     78.77 o 
  12   8   5      165.24      131.32     69.29 o 
  -9   9   5      183.66      259.54     60.87 o 
  -8   9   5      165.03      146.69     57.09 o 
  -7   9   5      736.05      905.78     55.31 o 
  -6   9   5       87.25      120.83     33.08 o 
  -5   9   5        9.47        2.72     37.55 o 
  -4   9   5       16.52        9.87     45.34 o 
  -3   9   5      107.38      152.34     29.92 o 
  -2   9   5     1868.28     1675.85     52.86 o 
  -1   9   5     1555.51     1501.75     46.92 o 
   0   9   5     1693.05     1576.61     45.74 o 
   1   9   5     1684.12     1501.72     40.76 o 
   2   9   5     6693.38     7178.91    116.32 o 
   3   9   5    10054.21     9450.23    290.94 o 
   4   9   5      117.06       68.70     15.14 o 
   5   9   5     1370.66     1243.46     34.18 o 
   6   9   5        8.46        6.23     19.94 o 
   7   9   5     6285.39     5667.73    205.39 o 
   8   9   5     1853.51     2144.79    114.48 o 
   9   9   5      308.42      300.18     69.58 o 
  10   9   5      241.08      170.22     61.84 o 
  11   9   5      830.39      853.02     93.19 o 
  12   9   5      206.82      125.32     70.06 o 
  -8  10   5      436.89      443.78     47.06 o 
  -7  10   5      191.78      174.08     39.17 o 
  -6  10   5      800.01      719.86     47.93 o 
  -5  10   5        0.30      -41.06     27.37 o 
  -4  10   5        6.07       32.70     30.60 o 
  -3  10   5       93.78      104.82     31.07 o 
  -2  10   5     1081.20     1194.56     61.64 o 
  -1  10   5     2855.44     2917.85     69.94 o 
   0  10   5     1288.57     1202.16     43.64 o 
   1  10   5     2436.37     2777.50    133.54 o 
   2  10   5      898.71     1172.65     36.94 o 
   3  10   5     1623.22     1547.11     48.82 o 
   4  10   5     3389.05     3743.77     94.40 o 
   5  10   5       13.09       28.57     26.80 o 
   6  10   5      708.04      764.35     47.20 o 
   7  10   5       57.06      129.28     61.35 o 
   8  10   5     5418.36     5375.92    180.38 o 
   9  10   5     1256.84     1309.77     97.83 o 
  10  10   5      521.97      360.76     72.00 o 
  11  10   5        6.87       28.84     59.51 o 
  12  10   5     1293.47     1227.71    108.38 o 
  -8  11   5      325.65      325.74     46.49 o 
  -7  11   5      478.69      629.09     53.13 o 
  -6  11   5      135.82      219.85     68.42 o 
  -5  11   5      608.30      668.04     47.32 o 
  -4  11   5      106.29       50.29     30.24 o 
  -3  11   5       99.74      183.24     34.64 o 
  -2  11   5      678.26      615.60     43.56 o 
  -1  11   5      438.27      530.56     52.59 o 
   0  11   5     2614.83     2665.26     66.21 o 
   1  11   5      195.57      188.95     25.17 o 
   2  11   5      161.27      194.45     22.27 o 
   3  11   5      518.95      543.92     28.32 o 
   4  11   5     3067.81     2892.05    104.80 o 
   5  11   5      985.34      710.55     45.17 o 
   6  11   5        9.55       23.16     30.75 o 
   7  11   5      708.95      732.16     77.32 o 
   8  11   5       48.37        7.35     52.64 o 
   9  11   5     3260.14     2978.85    137.12 o 
  10  11   5      291.19      254.41     69.00 o 
  11  11   5      419.35      289.73     76.54 o 
  12  11   5        3.40      -76.93     62.61 o 
  -7  12   5      312.13      322.75     42.98 o 
  -6  12   5      312.45      407.37     47.72 o 
  -5  12   5      298.01      353.62     41.55 o 
  -4  12   5      385.53      383.71     42.00 o 
  -3  12   5      331.21      417.91     39.94 o 
  -2  12   5      676.20      730.79     74.51 o 
  -1  12   5      256.01      225.33     33.48 o 
   0  12   5     1241.77     1467.90     73.79 o 
   1  12   5      395.45      291.82     30.71 o 
   2  12   5     1368.37     1312.87     82.16 o 
   3  12   5     1188.37     1311.90     80.32 o 
   4  12   5      444.51      590.10     60.09 o 
   5  12   5     1469.88     1565.57     62.30 o 
   6  12   5       22.25       69.17     55.98 o 
   7  12   5       62.13      118.54     58.74 o 
   8  12   5      541.93      502.04     79.74 o 
   9  12   5      223.83      241.25     65.22 o 
  10  12   5     1805.26     1923.87    125.70 o 
  11  12   5       51.59       13.74     59.51 o 
  -6  13   5      427.59      587.53     51.72 o 
  -5  13   5      272.00      298.58     40.98 o 
  -4  13   5      374.43      454.04     63.58 o 
  -3  13   5      146.25       47.32     50.61 o 
  -2  13   5      466.69      444.88     40.76 o 
  -1  13   5      871.90      908.99     70.50 o 
   0  13   5      190.84      321.37     66.29 o 
   1  13   5      284.28      262.92     57.38 o 
   2  13   5      130.04       87.58     50.32 o 
   3  13   5     3498.24     3583.27    131.12 o 
   4  13   5      264.69      348.85     57.38 o 
   5  13   5      592.68      554.96     45.26 o 
   6  13   5      360.41      364.72     67.93 o 
   7  13   5       80.68      -20.61     48.58 o 
   8  13   5      274.78      221.80     65.51 o 
   9  13   5        2.86      -48.87     54.29 o 
  10  13   5      102.22       92.51     72.29 o 
  11  13   5      433.56      383.01     85.35 o 
  -5  14   5      551.92      596.37     58.30 o 
  -4  14   5      213.63      179.02     60.58 o 
  -3  14   5       43.15       39.58     52.64 o 
  -2  14   5        1.10        2.42     43.64 o 
  -1  14   5     1950.30     2054.22    111.96 o 
   0  14   5      313.35      321.66     61.64 o 
   1  14   5       10.95      -34.35     43.93 o 
   2  14   5      224.52      313.05     55.93 o 
   3  14   5      103.65      139.35     51.58 o 
   4  14   5     2181.31     1931.03     96.48 o 
   5  14   5       31.68       38.31     34.21 o 
   6  14   5      609.41      773.86     79.35 o 
   7  14   5       88.10      124.06     56.13 o 
   8  14   5      483.78      552.84     78.00 o 
   9  14   5      198.80      128.61     65.61 o 
  10  14   5       89.05       -7.74     62.80 o 
  11  14   5       39.64        2.52     63.77 o 
  -4  15   5      223.29      198.76     63.48 o 
  -3  15   5       69.72       56.13     56.51 o 
  -2  15   5      160.17       92.80     53.61 o 
  -1  15   5        1.60      -11.71     52.45 o 
   0  15   5     1294.45     1175.75     92.71 o 
   1  15   5      246.92      302.40     65.32 o 
   2  15   5      352.68      394.53     61.35 o 
   3  15   5       62.09       64.16     49.26 o 
   4  15   5      354.59      470.20     64.45 o 
   5  15   5     2646.16     2907.76     87.93 o 
   6  15   5        2.69       49.35     55.74 o 
   7  15   5      854.93      817.89     89.22 o 
   8  15   5       24.57       -5.32     54.09 o 
   9  15   5      985.02      955.79    103.74 o 
  10  15   5      184.04      149.32     76.06 o 
  -3  16   5       97.96      110.61     52.93 o 
  -2  16   5       19.58       63.48     55.84 o 
  -1  16   5       38.10      -15.48     53.22 o 
   0  16   5       67.79       59.22     51.00 o 
   1  16   5      571.33      707.38     79.54 o 
   2  16   5       27.13      290.50     68.32 o 
   3  16   5      245.92      319.53     59.13 o 
   4  16   5       16.43      -25.45     46.06 o 
   5  16   5      540.81      515.45     49.32 o 
   6  16   5     2178.35     2329.82    129.48 o 
   7  16   5        2.77      -32.13     54.48 o 
   8  16   5      329.34      370.92     80.32 o 
   9  16   5      308.45      281.50     77.80 o 
  -2  17   5        3.07      -66.58     50.13 o 
  -1  17   5      120.26      166.83     62.32 o 
   0  17   5        1.88      -54.58     52.26 o 
   1  17   5      182.96      230.02     66.19 o 
   2  17   5      176.08      104.22     53.32 o 
   3  17   5        2.62      -48.58     52.06 o 
   4  17   5      136.47      131.51     57.67 o 
   5  17   5      123.56       74.69     38.62 o 
   6  17   5      462.25      395.40     73.54 o 
   7  17   5      869.99      924.24     95.22 o 
   8  17   5       70.95       61.93     65.90 o 
   0  18   5      269.82      202.05     67.45 o 
   1  18   5        0.18      -34.74     52.84 o 
   2  18   5      111.99      234.96     64.06 o 
   3  18   5       10.47      -66.19     48.00 o 
   4  18   5       17.10       27.19     53.42 o 
   5  18   5       98.58      154.35     59.90 o 
   6  18   5        9.73       63.87     61.06 o 
   7  18   5      233.18      212.31     69.67 o 
   2  19   5        0.95      -38.22     54.58 o 
   3  19   5       95.35      128.61     61.45 o 
   4  19   5       11.99      -75.48     50.32 o 
   5  19   5      165.66      173.80     63.67 o 
  -6 -17   6      510.66      510.46     62.90 o 
  -5 -17   6      165.17      146.70     48.58 o 
  -4 -17   6      132.83      125.32     45.58 o 
  -3 -17   6        2.28      -27.97     33.39 o 
  -2 -17   6      411.05      387.17     52.35 o 
  -1 -17   6       19.81        6.58     36.39 o 
   0 -17   6       19.02      -50.66     33.77 o 
  -8 -16   6      483.06      426.75     56.80 o 
  -7 -16   6      119.00      145.25     47.03 o 
  -6 -16   6       55.59       59.90     38.61 o 
  -5 -16   6      752.51      765.35     62.32 o 
  -4 -16   6       16.24       38.71     38.71 o 
  -3 -16   6      607.82      662.22     43.78 o 
  -2 -16   6      164.65      235.54     46.84 o 
  -1 -16   6      255.93      283.63     49.74 o 
   0 -16   6      128.46      122.03     44.51 o 
   1 -16   6        2.81      -18.77     36.48 o 
   2 -16   6       40.64      -39.97     46.06 o 
  -9 -15   6      324.83      307.92     53.80 o 
  -8 -15   6        3.99       43.74     41.42 o 
  -7 -15   6      391.77      251.70     48.67 o 
  -6 -15   6       13.23       50.03     36.09 o 
  -5 -15   6      548.28      552.55     60.77 o 
  -4 -15   6      525.74      463.62     55.55 o 
  -3 -15   6      552.43      616.81     61.45 o 
  -2 -15   6      557.00      710.38     61.16 o 
  -1 -15   6      244.15      339.37     49.26 o 
   0 -15   6      644.47      735.74     67.06 o 
   1 -15   6       16.99       -1.26     39.97 o 
   2 -15   6      134.09       82.93     45.68 o 
   3 -15   6        5.81      -49.64     47.13 o 
 -10 -14   6      166.61      224.89     47.22 o 
  -9 -14   6      198.41      197.89     47.13 o 
  -8 -14   6      146.11      223.05     48.19 o 
  -7 -14   6        1.24       -8.90     39.48 o 
  -6 -14   6      602.89      635.58     62.90 o 
  -5 -14   6        2.43      -43.06     29.13 o 
  -4 -14   6      997.74      918.82     63.77 o 
  -3 -14   6        2.57       18.10     37.55 o 
  -2 -14   6      233.75      209.03     30.44 o 
  -1 -14   6     1314.33     1471.76     79.54 o 
   0 -14   6      296.96      282.57     49.55 o 
   1 -14   6      596.56      595.91     62.90 o 
   2 -14   6       24.89      -11.23     38.51 o 
   3 -14   6      130.58       47.51     50.32 o 
   4 -14   6        1.23      -24.10     42.00 o 
 -10 -13   6      411.36      323.31     43.47 o 
  -9 -13   6      103.60       75.25     38.08 o 
  -8 -13   6      503.49      692.29     68.51 o 
  -7 -13   6       13.75       24.87     39.97 o 
  -6 -13   6      571.00      566.39     58.16 o 
  -5 -13   6     2113.83     2073.86     90.29 o 
  -4 -13   6        4.46       40.35     34.06 o 
  -3 -13   6      284.00      248.99     46.84 o 
  -2 -13   6      512.97      693.74     56.90 o 
  -1 -13   6     2824.60     3183.61    113.61 o 
   0 -13   6     1424.81     1251.32     72.58 o 
   1 -13   6      571.87      586.33     58.64 o 
   2 -13   6      478.69      568.04     63.96 o 
   3 -13   6      140.86      105.48     53.32 o 
   4 -13   6      156.33      184.64     54.00 o 
   5 -13   6       22.60       14.61     53.80 o 
 -11 -12   6       38.57       18.03     32.95 o 
 -10 -12   6      311.77      365.35     45.43 o 
  -9 -12   6      233.22      306.64     41.90 o 
  -8 -12   6       97.15       22.69     85.54 o 
  -7 -12   6      991.29      924.06     92.75 o 
  -6 -12   6      106.14      137.04     30.30 o 
  -5 -12   6     2071.59     2192.94     68.96 o 
  -4 -12   6      303.88      355.67     35.99 o 
  -3 -12   6        5.95      -28.93     33.00 o 
  -2 -12   6      161.48      141.09     41.42 o 
  -1 -12   6      169.85      211.63     44.80 o 
   0 -12   6     3184.91     3091.88    111.77 o 
   1 -12   6      669.58      667.51     59.32 o 
   2 -12   6     1307.34     1357.48     77.80 o 
   3 -12   6      366.49      359.50     57.96 o 
   4 -12   6      580.16      666.55     73.83 o 
   5 -12   6      164.18      125.61     60.29 o 
   6 -12   6       56.02       32.03     51.67 o 
 -11 -11   6      576.84      671.42     52.60 o 
 -10 -11   6        3.74      -19.26     30.70 o 
  -9 -11   6      620.11      631.91     47.96 o 
  -8 -11   6     1028.03     1015.61    102.53 o 
  -7 -11   6      220.61      279.83     35.19 o 
  -6 -11   6      185.69      274.65     55.79 o 
  -5 -11   6     1054.51      955.07     49.73 o 
  -4 -11   6      386.72      339.58     34.71 o 
  -3 -11   6      389.59      519.92     37.54 o 
  -2 -11   6       67.73       77.71     35.71 o 
  -1 -11   6       64.71       36.68     34.64 o 
   0 -11   6       83.42       69.77     35.22 o 
   1 -11   6     1798.62     1955.90     89.71 o 
   2 -11   6      409.95      536.39     57.58 o 
   3 -11   6     1335.38     1349.25     81.77 o 
   4 -11   6        0.37      -61.69     41.13 o 
   5 -11   6     1041.75     1118.27     87.19 o 
   6 -11   6      685.07      760.99     76.45 o 
   7 -11   6       46.18       54.96     56.61 o 
 -11 -10   6      145.64      154.58     99.77 o 
 -10 -10   6     1198.94     1060.07    106.06 o 
  -9 -10   6       91.82      100.42     63.29 o 
  -8 -10   6     1810.66     1664.33     62.20 o 
  -7 -10   6     1572.64     1463.44     58.58 o 
  -6 -10   6     1418.01     1414.73     56.78 o 
  -5 -10   6        7.96      -30.75     25.91 o 
  -4 -10   6     2672.02     2595.48    172.01 o 
  -3 -10   6     1211.52     1213.45     80.61 o 
  -2 -10   6        3.81      -16.85     20.25 o 
  -1 -10   6      346.94      278.70     41.80 o 
   0 -10   6       15.21       38.51     31.45 o 
   1 -10   6      411.29      527.88     52.06 o 
   2 -10   6     1551.01     1575.40     79.45 o 
   3 -10   6       41.90       62.71     43.64 o 
   4 -10   6      674.16      729.54     69.19 o 
   5 -10   6        2.81      -57.67     43.55 o 
   6 -10   6     1416.74     1551.31     97.06 o 
   7 -10   6      266.90      340.34     68.32 o 
   8 -10   6        1.30      -60.67     40.45 o 
 -12  -9   6      437.81      501.60     55.10 o 
 -11  -9   6      137.68       93.62     37.75 o 
 -10  -9   6      361.27      294.15     40.97 o 
  -9  -9   6      339.58      299.54     38.50 o 
  -8  -9   6       39.45       42.57     29.58 o 
  -7  -9   6     3306.05     3013.47     81.48 o 
  -6  -9   6        0.51        7.41     28.41 o 
  -5  -9   6     4032.40     4115.94     90.50 o 
  -4  -9   6      606.96      619.87     37.19 o 
  -3  -9   6     3603.18     3692.14     78.17 o 
  -2  -9   6     1140.60     1174.61     42.20 o 
  -1  -9   6     3680.69     3867.39    115.16 o 
   0  -9   6      477.33      514.33     47.51 o 
   1  -9   6      580.34      647.19     53.32 o 
   2  -9   6     1295.71     1151.46     66.38 o 
   3  -9   6     1511.67     1445.93     81.38 o 
   4  -9   6      426.09      466.23     61.45 o 
   5  -9   6      312.79      245.12     53.42 o 
   6  -9   6       37.01       71.03     51.29 o 
   7  -9   6      388.88      616.61     74.61 o 
   8  -9   6      280.81      242.99     60.77 o 
 -12  -8   6        4.22       86.71     45.29 o 
 -11  -8   6      409.57      477.58    119.07 o 
 -10  -8   6       34.30      -25.59     36.34 o 
  -9  -8   6     1143.92     1067.80     57.20 o 
  -8  -8   6       10.52      -10.76     30.19 o 
  -7  -8   6       31.67       20.14     29.05 o 
  -6  -8   6     1426.07     1437.96     56.93 o 
  -5  -8   6      133.20      112.56     33.29 o 
  -4  -8   6     4899.81     4600.69     91.62 o 
  -3  -8   6      320.89      414.33     29.47 o 
  -2  -8   6     6613.85     6360.85    208.59 o 
  -1  -8   6      703.35      916.70     57.00 o 
   0  -8   6     5672.31     5722.16    147.48 o 
   1  -8   6     1367.48     1153.01     59.90 o 
   2  -8   6     1496.47     1605.21     74.51 o 
   3  -8   6      261.05      202.34     45.48 o 
   4  -8   6      811.59      974.37     74.51 o 
   5  -8   6     1309.98     1407.99     84.29 o 
   6  -8   6      296.86      289.63     55.26 o 
   7  -8   6       48.90       -0.10     45.77 o 
   8  -8   6      414.08      397.72     67.45 o 
   9  -8   6        5.21      -66.48     44.32 o 
 -12  -7   6       56.87       31.35     44.71 o 
 -11  -7   6      139.09       68.13     47.61 o 
 -10  -7   6      426.43      479.70     48.18 o 
  -9  -7   6      234.01      253.40     38.06 o 
  -8  -7   6     2473.98     2202.28     72.14 o 
  -7  -7   6      293.73      281.29     36.50 o 
  -6  -7   6        8.37       -9.86     25.36 o 
  -5  -7   6       88.34       65.40     25.08 o 
  -4  -7   6      450.25      434.99     30.21 o 
  -3  -7   6    17815.97    17688.55    260.53 o 
  -2  -7   6      901.43      895.65     33.36 o 
  -1  -7   6     4421.48     4343.39    117.09 o 
   0  -7   6      134.32      280.44     36.68 o 
   1  -7   6     7697.15     7271.34    172.73 o 
   2  -7   6     1414.28     1753.17     73.64 o 
   3  -7   6      856.57     1036.21     65.71 o 
   4  -7   6       25.33       19.55     39.09 o 
   5  -7   6      273.61      212.22     52.06 o 
   6  -7   6     1390.75     1491.22     85.64 o 
   7  -7   6      206.91      125.80     51.58 o 
   8  -7   6      321.53      242.21     61.55 o 
   9  -7   6       65.35      147.48     53.22 o 
 -12  -6   6      762.82      768.06     74.80 o 
 -11  -6   6       11.56       20.32     43.45 o 
 -10  -6   6      376.50      426.56     58.35 o 
  -9  -6   6      223.55      276.85     41.17 o 
  -8  -6   6     3087.54     2945.99     83.19 o 
  -7  -6   6     3130.38     2964.39    103.30 o 
  -6  -6   6       11.30       38.32     27.17 o 
  -5  -6   6      482.41      585.01     36.64 o 
  -4  -6   6      210.16      370.53     28.15 o 
  -3  -6   6     1618.68     1613.82     45.56 o 
  -2  -6   6    14453.18    15991.89    233.53 o 
  -1  -6   6     1007.20      801.64     46.16 o 
   0  -6   6      615.66      479.78     43.84 o 
   1  -6   6     3036.30     2847.34     86.61 o 
   2  -6   6    12301.49    11595.77    255.66 o 
   3  -6   6        5.16       15.48     31.45 o 
   4  -6   6      201.34      176.31     44.13 o 
   5  -6   6      189.24      201.28     49.35 o 
   6  -6   6      213.33      293.11     54.29 o 
   7  -6   6     2126.30     1885.16     95.41 o 
   8  -6   6       58.97       85.93     50.03 o 
   9  -6   6      278.61      248.79     58.93 o 
  10  -6   6        0.56       20.22     51.19 o 
 -12  -5   6      183.32      228.38     55.35 o 
 -11  -5   6      656.09      795.54     75.67 o 
 -10  -5   6        2.17       19.93     44.13 o 
  -9  -5   6      462.22      509.49     60.29 o 
  -8  -5   6       19.92       -0.58     32.62 o 
  -7  -5   6     6598.69     5935.45    174.86 o 
  -6  -5   6      699.40      673.98     42.67 o 
  -5  -5   6      204.08      111.14     16.52 o 
  -4  -5   6     1342.05     1114.13     45.92 o 
  -3  -5   6     1643.43     1545.59     34.80 o 
  -2  -5   6     3466.54     3446.15     53.72 o 
  -1  -5   6     3038.89     2347.13     54.20 o 
   0  -5   6      706.19      878.55     34.42 o 
   1  -5   6      703.58      583.71     39.58 o 
   2  -5   6     2120.84     2221.63     76.45 o 
   3  -5   6    12893.61    14047.33    302.69 o 
   4  -5   6      114.04      133.44     40.16 o 
   5  -5   6      114.95      105.48     43.45 o 
   6  -5   6        3.14      -11.90     43.16 o 
   7  -5   6     2307.62     2263.24    104.51 o 
   8  -5   6     1832.16     1580.73     88.64 o 
   9  -5   6       13.09      -32.03     46.93 o 
  10  -5   6       44.18       80.12     49.16 o 
 -12  -4   6       11.24       27.77     50.61 o 
 -11  -4   6      545.34      485.30     64.55 o 
 -10  -4   6      890.54      979.79     74.42 o 
  -9  -4   6        8.46       33.97     42.38 o 
  -8  -4   6     1525.03     1424.64     84.67 o 
  -7  -4   6       30.43       54.80     32.14 o 
  -6  -4   6     2700.65     2501.83     70.18 o 
  -5  -4   6      548.82      405.11     26.49 o 
  -4  -4   6     2639.44     2920.97     53.64 o 
  -3  -4   6     3596.69     4533.12     90.20 o 
  -2  -4   6     3870.06     4298.15     61.62 o 
  -1  -4   6     2141.32     2630.85     55.77 o 
   0  -4   6     3415.29     4532.24     82.82 o 
   1  -4   6     2470.24     2594.89     56.93 o 
   2  -4   6      379.50      342.74     25.98 o 
   3  -4   6    17569.64    15894.36    332.89 o 
   4  -4   6     4779.24     5354.44    144.09 o 
   5  -4   6       56.24       27.97     39.00 o 
   6  -4   6      598.27      568.91     59.32 o 
   7  -4   6      269.99      274.73     51.67 o 
   8  -4   6     2607.65     2878.02    118.16 o 
   9  -4   6     1115.46     1160.65     84.58 o 
  10  -4   6        9.17       37.35     44.61 o 
 -12  -3   6      238.43      287.40     60.09 o 
 -11  -3   6       18.11      -34.16     47.80 o 
 -10  -3   6     1394.93     1660.27     96.67 o 
  -9  -3   6      396.98      592.91     64.45 o 
  -8  -3   6     1580.48     1373.35     81.09 o 
  -7  -3   6     1975.46     2028.67     88.06 o 
  -6  -3   6       38.46      -11.71     30.39 o 
  -5  -3   6     6048.41     6239.92    228.23 o 
  -4  -3   6      853.84      724.67     48.55 o 
  -3  -3   6    25682.62    27028.53    313.41 o 
  -2  -3   6     1903.38     1666.55     33.04 o 
  -1  -3   6     1478.70     1574.55     40.13 o 
   0  -3   6    11428.51    11210.33    338.69 o 
   1  -3   6     1443.21     1605.13     41.19 o 
   2  -3   6       27.13       19.55     27.34 o 
   3  -3   6      425.09      414.79     39.19 o 
   4  -3   6     3513.04     3390.70    106.16 o 
   5  -3   6     3880.82     3718.55    116.90 o 
   6  -3   6     1105.49     1043.85     68.32 o 
   7  -3   6      924.80     1105.59     73.25 o 
   8  -3   6     1392.60     1145.07     78.09 o 
   9  -3   6      860.73      850.70     72.00 o 
  10  -3   6      375.10      285.76     64.93 o 
  11  -3   6       88.61       85.16     54.19 o 
 -12  -2   6      152.51      315.66     62.51 o 
 -11  -2   6      426.16      320.79     62.13 o 
 -10  -2   6        1.79       -9.58     40.35 o 
  -9  -2   6      544.83      659.19     69.77 o 
  -8  -2   6      194.51      264.76     55.35 o 
  -7  -2   6     2918.82     2870.76    104.41 o 
  -6  -2   6     8017.47     7298.05    181.83 o 
  -5  -2   6     2482.83     2241.04    186.47 o 
  -4  -2   6     8280.66     8030.38    128.91 o 
  -3  -2   6     5515.85     6852.88    111.46 o 
  -2  -2   6    17450.28    18206.91    263.05 o 
  -1  -2   6       73.12      184.40     26.56 o 
   0  -2   6      929.64      845.43     52.93 o 
   1  -2   6     4459.84     4724.41     83.22 o 
   2  -2   6     2365.30     1917.94     46.73 o 
   3  -2   6       65.70       24.03     17.23 o 
   4  -2   6     5404.62     5676.19    104.57 o 
   5  -2   6     5449.69     5170.58    137.99 o 
   6  -2   6      339.74      378.27     48.29 o 
   7  -2   6      556.33      512.97     56.51 o 
   8  -2   6       63.36       70.35     43.26 o 
   9  -2   6      329.48      275.70     54.09 o 
  10  -2   6      732.67      724.22     76.64 o 
  11  -2   6        3.69      -33.97     42.97 o 
 -12  -1   6       10.61       -3.48     51.19 o 
 -11  -1   6      630.26      691.61     81.00 o 
 -10  -1   6      349.17      333.27     64.84 o 
  -9  -1   6        2.22       12.68     45.68 o 
  -8  -1   6       10.79      -56.03     37.35 o 
  -7  -1   6       24.25       19.55     38.71 o 
  -6  -1   6     7860.47     7741.65    129.88 o 
  -5  -1   6     3604.75     3898.72     75.48 o 
  -4  -1   6     4670.66     4954.77     87.61 o 
  -3  -1   6     1850.59     1910.76     45.38 o 
  -2  -1   6    20609.93    22371.93    318.26 o 
  -1  -1   6    18375.17    21558.62    312.42 o 
   0  -1   6      373.30      351.69     35.27 o 
   1  -1   6    11189.98    10153.40    154.25 o 
   2  -1   6     1717.27     1719.52     33.78 o 
   3  -1   6     3988.47     5027.18     73.22 o 
   4  -1   6     8063.62     7870.80    108.49 o 
   5  -1   6      559.56      460.59     28.52 o 
   6  -1   6     3165.89     3477.79    111.48 o 
   7  -1   6      567.92      654.45     61.35 o 
   8  -1   6     1841.09     2001.09     92.71 o 
   9  -1   6      103.28       41.22     44.42 o 
  10  -1   6      136.55       53.13     46.06 o 
  11  -1   6      196.32      157.83     54.96 o 
 -12   0   6      287.51      359.40     67.84 o 
 -11   0   6      232.19      236.99     56.80 o 
 -10   0   6     1143.72     1139.75     85.16 o 
  -9   0   6      843.85      947.95     77.51 o 
  -8   0   6        6.18      -14.61     44.51 o 
  -7   0   6       15.49       54.38     43.93 o 
  -6   0   6     2955.95     2857.41     65.23 o 
  -5   0   6    12245.65    11802.86    256.92 o 
  -4   0   6     3823.74     3824.59    133.98 o 
  -3   0   6       53.39      111.51     17.50 o 
  -2   0   6    21508.48    22323.24    441.32 o 
  -1   0   6    67037.42    74288.57   2432.59 o 
   0   0   6     1608.63     1765.66     41.28 o 
   1   0   6      915.85      425.03     23.08 o 
   2   0   6     2050.67     2437.79     40.52 o 
   3   0   6      841.06      862.73     26.62 o 
   4   0   6     3993.33     3533.04     59.10 o 
   5   0   6     2118.21     2164.41     48.17 o 
   6   0   6      492.89      660.59     33.66 o 
   7   0   6       54.52      105.87     33.35 o 
   8   0   6     1497.65     1521.31     85.64 o 
   9   0   6     1491.15     1451.35     83.51 o 
  10   0   6       25.03      -28.45     49.55 o 
  11   0   6       33.13       -7.06     47.13 o 
  12   0   6      140.69      214.83     60.29 o 
 -12   1   6       99.32      125.32     57.67 o 
 -11   1   6      153.80      286.92     65.03 o 
 -10   1   6      690.33      754.12     77.03 o 
  -9   1   6     1384.07     1450.57     88.64 o 
  -8   1   6       18.43      112.16     50.13 o 
  -7   1   6      838.14      928.50     70.45 o 
  -6   1   6       11.56       -3.46     22.76 o 
  -5   1   6     2742.24     2645.99    134.36 o 
  -4   1   6     4654.27     4075.76     88.98 o 
  -3   1   6     2981.74     2213.35     48.89 o 
  -2   1   6       24.57       -1.06     14.08 o 
  -1   1   6     5670.25     7099.72    254.70 o 
   0   1   6    51441.12    55128.27    896.57 o 
   1   1   6    29448.86    35741.15    496.38 o 
   2   1   6      549.70      515.22     20.09 o 
   3   1   6     1184.20     1885.97     36.58 o 
   4   1   6     1325.44     1460.16     36.09 o 
   5   1   6     8171.06     8618.56    117.23 o 
   6   1   6       44.14       79.96     21.88 o 
   7   1   6      521.05      533.17     33.13 o 
   8   1   6      157.39      137.84     37.46 o 
   9   1   6     1757.70     1824.22    133.49 o 
  10   1   6      756.49      784.51     73.06 o 
  11   1   6        5.30       53.51     47.51 o 
  12   1   6        7.57      -23.51     55.64 o 
 -11   2   6      143.80      155.31     57.96 o 
 -10   2   6       94.66       77.71     51.19 o 
  -9   2   6      528.80      563.10     69.87 o 
  -8   2   6     2169.73     2177.79    103.45 o 
  -7   2   6      686.59      582.00     61.01 o 
  -6   2   6      499.87      548.25     37.75 o 
  -5   2   6       30.24       46.66     23.05 o 
  -4   2   6     2578.74     2690.77     60.67 o 
  -3   2   6      207.90      304.26     23.42 o 
  -2   2   6     4119.21     4900.64     82.94 o 
  -1   2   6     6857.63     6009.22     95.99 o 
   0   2   6     6591.00     5811.89    189.38 o 
   1   2   6    16186.96    15531.63    223.23 o 
   2   2   6      679.12      944.02     40.27 o 
   3   2   6     4458.42     2823.07     46.22 o 
   4   2   6     1359.54     1330.58     33.68 o 
   5   2   6    11327.24    11577.18    277.67 o 
   6   2   6     8855.54     9118.98    125.52 o 
   7   2   6        1.75      -19.85     21.66 o 
   8   2   6       47.92       13.62     67.40 o 
   9   2   6        4.46       -1.01     33.87 o 
  10   2   6     1238.35     1427.78     67.49 o 
  11   2   6      361.55      415.62     64.84 o 
  12   2   6        2.81      -64.84     50.71 o 
 -11   3   6        2.14       31.74     48.48 o 
 -10   3   6     1190.77     1373.54     93.29 o 
  -9   3   6      148.59      132.28     52.55 o 
  -8   3   6      877.43      848.67     76.16 o 
  -7   3   6      626.16      683.40     46.39 o 
  -6   3   6     3040.13     3342.92    102.19 o 
  -5   3   6      852.38      835.97     54.00 o 
  -4   3   6      417.74      523.73     32.91 o 
  -3   3   6     6079.47     6868.59    114.65 o 
  -2   3   6     3619.39     3906.68     86.32 o 
  -1   3   6      526.21     1028.64     29.64 o 
   0   3   6     6902.47     5834.50     97.11 o 
   1   3   6     7978.65     9460.36    214.15 o 
   2   3   6    10079.31     9828.26    121.37 o 
   3   3   6      173.81       72.39     12.84 o 
   4   3   6     9706.32    11399.08    143.37 o 
   5   3   6      351.49      328.78     23.67 o 
   6   3   6     1836.29     1811.84     44.60 o 
   7   3   6      627.61      539.88     30.99 o 
   8   3   6       43.14       67.22     23.74 o 
   9   3   6      584.91      736.78     54.66 o 
  10   3   6      410.50      503.82     52.70 o 
  11   3   6     1488.71     1363.29     71.77 o 
  12   3   6       43.15      -36.68     48.58 o 
 -11   4   6        3.04       46.45     52.45 o 
 -10   4   6      184.37      186.28     57.00 o 
  -9   4   6     1479.85     1376.83     90.19 o 
  -8   4   6      337.84      411.66     62.32 o 
  -7   4   6     1495.40     1812.88    101.85 o 
  -6   4   6      702.42      835.81     47.20 o 
  -5   4   6     9344.21     9214.52    156.26 o 
  -4   4   6      808.85      672.58     36.46 o 
  -3   4   6      237.31      234.47     24.23 o 
  -2   4   6      612.93      672.85     29.50 o 
  -1   4   6     1505.50     1155.44     32.50 o 
   0   4   6    15492.42    15802.68    335.21 o 
   1   4   6      154.85      228.67     32.61 o 
   2   4   6     4124.74     5686.70     90.64 o 
   3   4   6    19919.66    24364.85    357.19 o 
   4   4   6     9562.19     9633.95    130.10 o 
   5   4   6     6249.50     6300.81     91.17 o 
   6   4   6      138.22      140.21     20.90 o 
   7   4   6     1693.54     1587.89     45.22 o 
   8   4   6      412.65      470.48     44.93 o 
   9   4   6     1612.23     1646.67     70.35 o 
  10   4   6      670.26      706.88     74.75 o 
  11   4   6      424.80      489.11     55.24 o 
  12   4   6      669.42      840.60     62.61 o 
 -10   5   6       15.63      -29.51     46.45 o 
  -9   5   6     1095.18      967.02     82.16 o 
  -8   5   6     1631.00     1662.88     94.83 o 
  -7   5   6      133.87      116.76     34.26 o 
  -6   5   6      613.66      669.55     46.08 o 
  -5   5   6     1278.85     1290.49     51.82 o 
  -4   5   6     2962.19     3069.28     70.53 o 
  -3   5   6      308.22      292.95     27.68 o 
  -2   5   6     2987.26     2496.70     73.35 o 
  -1   5   6       16.81       14.49     13.81 o 
   0   5   6      641.79      472.42     21.43 o 
   1   5   6     5153.81     5104.39    132.09 o 
   2   5   6     5056.01     6514.80    158.99 o 
   3   5   6     5498.63     4929.13     68.80 o 
   4   5   6        1.70       27.84     14.38 o 
   5   5   6     7039.64     7205.49    101.40 o 
   6   5   6     2900.88     2609.32     54.39 o 
   7   5   6      260.59      386.78     28.25 o 
   8   5   6     1144.42     1093.86     56.37 o 
   9   5   6       58.90       92.59     34.42 o 
  10   5   6      762.74      784.41     68.13 o 
  11   5   6      501.17      640.08     56.65 o 
  12   5   6      511.06      482.31     54.50 o 
 -10   6   6        3.00      -36.97     50.80 o 
  -9   6   6      212.49      198.96     57.29 o 
  -8   6   6     2097.27     2194.13     72.55 o 
  -7   6   6     2664.22     2851.00     81.73 o 
  -6   6   6       39.31       28.78     30.24 o 
  -5   6   6     1394.47     1400.30     55.27 o 
  -4   6   6     1210.37     1211.90     54.53 o 
  -3   6   6    11166.05    11287.76    180.76 o 
  -2   6   6      620.80      891.28     36.89 o 
  -1   6   6     3170.30     3309.23     65.10 o 
   0   6   6      592.71      809.35     28.93 o 
   1   6   6     1957.88     1687.09     33.77 o 
   2   6   6     5444.70     5547.59    141.67 o 
   3   6   6       25.49       -8.06      9.66 o 
   4   6   6     1869.57     1516.63     34.05 o 
   5   6   6      972.40     1036.03     32.07 o 
   6   6   6     4111.25     4138.27     70.55 o 
   7   6   6     2919.03     2869.43     58.67 o 
   8   6   6        4.72       43.30     31.23 o 
   9   6   6     1022.04      846.78     53.15 o 
  10   6   6       31.53        2.94     31.67 o 
  11   6   6      867.72      772.89     58.17 o 
  12   6   6      274.43      267.08     82.45 o 
 -10   7   6       83.24      101.51     59.13 o 
  -9   7   6        3.54      -49.45     47.03 o 
  -8   7   6      523.68      533.29     46.35 o 
  -7   7   6      540.33      627.78     47.40 o 
  -6   7   6      698.96      587.22     46.51 o 
  -5   7   6      316.18      290.61     36.43 o 
  -4   7   6     1421.18     1364.46     51.61 o 
  -3   7   6     3943.17     3736.04     82.11 o 
  -2   7   6     5883.28     6068.20    108.50 o 
  -1   7   6     2832.33     2965.72     62.38 o 
   0   7   6     3916.69     3772.72     69.68 o 
   1   7   6     3255.62     2721.89     74.56 o 
   2   7   6    13192.45    14762.35    216.25 o 
   3   7   6     1692.33     1613.12     30.72 o 
   4   7   6     2485.00     2203.26     41.40 o 
   5   7   6      539.98      621.01     26.09 o 
   6   7   6      409.71      520.54     28.85 o 
   7   7   6     3396.34     3430.02     64.59 o 
   8   7   6       68.93       97.16     32.36 o 
   9   7   6      217.24      170.10     43.26 o 
  10   7   6       64.04      -20.47     28.89 o 
  11   7   6      146.49       62.51     61.55 o 
  12   7   6      991.00     1001.08    107.70 o 
  -9   8   6      318.84      374.88     69.48 o 
  -8   8   6       15.34      -22.99     55.84 o 
  -7   8   6      461.32      529.75     46.50 o 
  -6   8   6       22.85      -11.91     39.77 o 
  -5   8   6      279.42      396.52     40.33 o 
  -4   8   6     2415.27     2438.37     70.50 o 
  -3   8   6     2203.04     2021.94     61.07 o 
  -2   8   6     2916.09     2926.76     68.21 o 
  -1   8   6     7732.74     7263.16    123.17 o 
   0   8   6      223.34      219.19     20.12 o 
   1   8   6     5827.47     5390.91    114.57 o 
   2   8   6     3514.34     3564.68     63.35 o 
   3   8   6     5253.95     4829.13    258.33 o 
   4   8   6       37.56       91.07     17.15 o 
   5   8   6      502.61      421.37     23.41 o 
   6   8   6      650.63      765.83     42.42 o 
   7   8   6     2509.76     2423.40     68.05 o 
   8   8   6      704.87      842.18     82.54 o 
   9   8   6        9.85      -71.71     47.80 o 
  10   8   6       37.47       17.81     58.84 o 
  11   8   6       39.84       15.29     59.32 o 
  12   8   6      216.53      164.80     69.58 o 
  -9   9   6      198.14      208.44     58.35 o 
  -8   9   6      752.05      847.92     61.40 o 
  -7   9   6       14.76       16.88     35.61 o 
  -6   9   6      302.84      365.39     85.40 o 
  -5   9   6        4.32       24.54     50.32 o 
  -4   9   6      327.33      365.05     39.94 o 
  -3   9   6      749.22      759.59     45.24 o 
  -2   9   6      993.37     1060.62     45.19 o 
  -1   9   6     2221.38     2254.98     58.73 o 
   0   9   6     1246.98     1155.52     60.43 o 
   1   9   6     3786.24     3699.84     70.65 o 
   2   9   6     1504.97     1522.78     38.02 o 
   3   9   6     4113.04     4677.35    111.48 o 
   4   9   6     4289.17     4163.09     90.42 o 
   5   9   6      241.28      258.11     33.05 o 
   6   9   6     1929.60     1799.97     91.64 o 
   7   9   6      887.36      847.02     83.90 o 
   8   9   6     3440.60     3367.86    139.44 o 
   9   9   6      978.64      837.25     84.38 o 
  10   9   6      282.21      248.02     67.35 o 
  11   9   6      154.65      134.80     63.67 o 
  12   9   6      214.39      119.90     68.90 o 
  -8  10   6      950.45      788.37     85.74 o 
  -7  10   6      890.59      812.72     54.59 o 
  -6  10   6        3.19       -0.51     31.35 o 
  -5  10   6      583.63      665.27     46.07 o 
  -4  10   6      137.54      153.57     32.96 o 
  -3  10   6      645.91      666.49     50.08 o 
  -2  10   6     1061.39     1061.26     47.35 o 
  -1  10   6      225.25      252.33     29.76 o 
   0  10   6     2156.30     2318.06     58.05 o 
   1  10   6       77.73       83.92     20.03 o 
   2  10   6     3966.67     3633.54     69.53 o 
   3  10   6      616.31      797.64     47.42 o 
   4  10   6      574.74      583.90     42.31 o 
   5  10   6      534.00      488.21     60.09 o 
   6  10   6      320.89      410.91    109.69 o 
   7  10   6     3664.59     4015.44    148.44 o 
   8  10   6       40.50       33.68     58.64 o 
   9  10   6     1431.65     1348.58     98.32 o 
  10  10   6      338.92      385.53     78.09 o 
  11  10   6      898.81      830.86     98.12 o 
  12  10   6        5.04       23.13     63.38 o 
  -8  11   6        2.21      -41.04     76.54 o 
  -7  11   6      819.50     1000.49    120.19 o 
  -6  11   6     1382.32     1572.73    112.54 o 
  -5  11   6      233.98      237.93     37.62 o 
  -4  11   6      112.80      128.29     32.48 o 
  -3  11   6      329.46      241.86     34.87 o 
  -2  11   6     1825.98     1819.34     62.61 o 
  -1  11   6     1031.01      790.47     42.97 o 
   0  11   6      192.13      113.12     25.69 o 
   1  11   6      175.66      166.79     24.55 o 
   2  11   6     1246.89     1254.52     74.51 o 
   3  11   6     3474.16     3042.81    112.93 o 
   4  11   6      679.60      593.29     62.13 o 
   5  11   6      241.06      224.35     44.61 o 
   6  11   6        2.18        4.16     32.02 o 
   7  11   6      781.96      894.44     86.42 o 
   8  11   6     2604.80     2312.79    120.28 o 
   9  11   6        1.11       38.32     55.16 o 
  10  11   6     1144.32     1202.65    101.41 o 
  11  11   6        0.24      -17.22     60.96 o 
  12  11   6     1042.85     1091.27    109.64 o 
  -7  12   6        0.39        7.19     35.34 o 
  -6  12   6      824.53     1018.11     57.85 o 
  -5  12   6      312.09      352.04     49.01 o 
  -4  12   6      519.62      523.12     44.18 o 
  -3  12   6      202.36      240.19     35.58 o 
  -2  12   6     1808.72     2134.42     67.27 o 
  -1  12   6     2355.99     2301.18     66.99 o 
   0  12   6      724.95      857.57     80.71 o 
   1  12   6        8.74       -8.23     46.84 o 
   2  12   6       11.10      -13.64     40.64 o 
   3  12   6     2494.61     2389.81    103.93 o 
   4  12   6     3943.87     3624.88    126.48 o 
   5  12   6       71.51       74.33     34.15 o 
   6  12   6      643.67      714.81     50.62 o 
   7  12   6        0.24       53.22     55.74 o 
   8  12   6      525.45      615.65     76.74 o 
   9  12   6      850.83      874.89     89.41 o 
  10  12   6      131.85       70.25     68.22 o 
  11  12   6      532.14      682.71     96.96 o 
  -6  13   6       10.02      -47.72     31.89 o 
  -5  13   6      961.25     1157.22     60.40 o 
  -4  13   6      218.90      216.83     46.11 o 
  -3  13   6     1006.31     1300.29     93.29 o 
  -2  13   6      199.90      296.99     61.84 o 
  -1  13   6     2791.00     2902.50    128.61 o 
   0  13   6      534.41      592.42     71.13 o 
   1  13   6        9.61      -30.48     49.26 o 
   2  13   6      174.99      240.86     59.80 o 
   3  13   6       17.67      -14.23     47.22 o 
   4  13   6      796.94      759.54     72.29 o 
   5  13   6     2586.05     2486.85     87.67 o 
   6  13   6      293.11      284.12     40.14 o 
   7  13   6      110.54       41.80     52.55 o 
   8  13   6       97.07       61.35     58.74 o 
   9  13   6      453.28      464.20     77.90 o 
  10  13   6      486.86      673.90     94.83 o 
  11  13   6      158.28      135.86     75.19 o 
  -5  14   6        6.33       -0.58     52.35 o 
  -4  14   6      854.24      836.57     79.83 o 
  -3  14   6        1.67        0.39     44.61 o 
  -2  14   6     1198.97     1054.98     83.61 o 
  -1  14   6        2.69      -28.64     49.64 o 
   0  14   6     1870.06     1899.58    104.12 o 
   1  14   6      694.30      745.51     78.38 o 
   2  14   6      206.84      187.54     56.03 o 
   3  14   6      223.81      160.54     54.77 o 
   4  14   6      217.42      207.96     55.06 o 
   5  14   6     1031.45      906.34     54.80 o 
   6  14   6       38.92       26.32     48.38 o 
   7  14   6      603.27      709.71     81.87 o 
   8  14   6       37.61       30.00     55.55 o 
   9  14   6      201.34      158.99     69.77 o 
  10  14   6      313.90      407.40     78.96 o 
  -4  15   6       12.35       19.06     49.84 o 
  -3  15   6      291.67      219.57     58.74 o 
  -2  15   6       79.26      103.45     52.26 o 
  -1  15   6      986.73     1208.84     91.16 o 
   0  15   6        9.99      -72.87     48.58 o 
   1  15   6     1124.50     1382.06     95.61 o 
   2  15   6      146.06      129.48     56.51 o 
   3  15   6      214.44      161.90     57.58 o 
   4  15   6      680.99      933.73     77.80 o 
   5  15   6      544.27      663.54     51.50 o 
   6  15   6      876.48     1022.17     94.83 o 
   7  15   6       92.82      102.67     61.35 o 
   9  15   6        1.17      -15.77     63.29 o 
  10  15   6      214.86      224.41     78.48 o 
  -3  16   6        7.23      -21.87     46.84 o 
  -2  16   6        7.80      -74.51     50.32 o 
  -1  16   6      138.52      183.28     60.48 o 
   0  16   6      636.89      630.65     79.45 o 
   1  16   6       51.58        6.97     54.87 o 
   3  16   6       45.02       28.45     46.84 o 
   4  16   6     1241.89     1147.30     85.93 o 
   5  16   6      452.51      609.01     52.38 o 
   6  16   6      443.74      521.10     81.96 o 
   7  16   6      420.39      423.08     77.03 o 
   8  16   6      232.38      189.96     73.25 o 
   9  16   6      769.80      925.21    106.16 o 
  -2  17   6        7.31       35.22     51.09 o 
  -1  17   6       64.29      -23.61     48.29 o 
   0  17   6      511.28      657.35     85.54 o 
   1  17   6      424.67      453.75     71.22 o 
   2  17   6        1.85      -73.88     49.26 o 
   3  17   6      120.78      225.57     61.74 o 
   4  17   6      201.09      150.09     59.80 o 
   5  17   6      798.57      815.96     85.83 o 
   6  17   6      308.64      397.33     73.64 o 
   7  17   6      224.34      184.54     68.80 o 
   8  17   6      237.06      216.67     74.22 o 
   0  18   6      180.43       90.38     63.00 o 
   1  18   6      489.52      596.00     79.25 o 
   2  18   6      241.65      252.18     64.06 o 
   3  18   6       79.78       40.74     58.26 o 
   4  18   6       11.09       17.42     56.03 o 
   5  18   6      235.12      126.38     64.84 o 
   6  18   6      414.79      422.88     76.64 o 
   7  18   6      115.55      147.57     66.00 o 
   3  19   6        0.47      -81.14     54.09 o 
   4  19   6       40.14      -15.87     57.19 o 
  -6 -17   7       17.68        0.00     41.42 o 
  -5 -17   7      213.28      296.89     51.29 o 
  -4 -17   7      168.11      113.70     42.09 o 
  -3 -17   7       36.57       42.77     36.68 o 
  -2 -17   7       92.24       54.38     40.93 o 
  -1 -17   7        7.45       28.84     39.58 o 
  -7 -16   7       84.99       70.06     40.55 o 
  -6 -16   7       97.50      113.90     44.71 o 
  -5 -16   7       21.92      -17.42     34.64 o 
  -4 -16   7       83.17      102.77     40.84 o 
  -3 -16   7       95.30       85.38     28.90 o 
  -2 -16   7      290.90      223.05     45.38 o 
  -1 -16   7        0.42       28.74     37.64 o 
   0 -16   7       38.04        2.90     40.93 o 
   1 -16   7       66.36       62.90     45.29 o 
  -9 -15   7        5.72       76.06     46.84 o 
  -8 -15   7      380.10      378.27     58.45 o 
  -7 -15   7        1.57      -33.39     40.06 o 
  -6 -15   7      127.46      275.41     50.13 o 
  -5 -15   7      340.18      239.31     51.38 o 
  -4 -15   7        0.70      -50.37     33.58 o 
  -3 -15   7       14.66        1.26     34.45 o 
  -2 -15   7      706.21      707.09     62.61 o 
  -1 -15   7      104.69      121.45     41.42 o 
   0 -15   7        7.85        1.06     35.32 o 
   1 -15   7        2.89      -41.80     34.84 o 
   2 -15   7      147.37       88.16     49.74 o 
   3 -15   7       18.51      -33.68     47.03 o 
  -9 -14   7      190.33      199.25     54.67 o 
  -8 -14   7        1.10       -7.74     35.71 o 
  -7 -14   7      488.33      548.78     64.93 o 
  -6 -14   7       83.29       33.39     38.61 o 
  -5 -14   7     1079.55      898.99     65.32 o 
  -3 -14   7       13.59       83.90     38.22 o 
  -2 -14   7       12.26      -23.12     23.25 o 
  -1 -14   7      753.67      785.57     65.22 o 
   0 -14   7      300.05      311.98     50.22 o 
   1 -14   7       48.44        7.74     37.74 o 
   2 -14   7        8.09      -14.23     38.03 o 
   3 -14   7      174.37      148.15     55.06 o 
   4 -14   7      100.48       81.19     51.97 o 
 -10 -13   7        0.59       25.45     41.90 o 
  -9 -13   7      140.46      205.93     49.45 o 
  -8 -13   7      141.81      134.12     44.42 o 
  -7 -13   7        7.87       34.55     41.42 o 
  -6 -13   7       47.94       94.35     40.55 o 
  -5 -13   7      941.79     1070.85     72.48 o 
  -4 -13   7     1368.19     1435.09     78.09 o 
  -3 -13   7       92.74      105.38     37.26 o 
  -2 -13   7       62.04       73.64     37.64 o 
  -1 -13   7       89.79       37.16     38.90 o 
   0 -13   7      805.50      826.02     66.77 o 
   1 -13   7      300.14      396.37     55.35 o 
   2 -13   7      120.57       43.16     40.45 o 
   3 -13   7       51.93      -59.37     39.58 o 
   4 -13   7      312.50      477.07     72.58 o 
   5 -13   7      230.21      109.35     57.00 o 
 -10 -12   7        5.45       17.90     37.93 o 
  -9 -12   7        1.81       -4.45     38.22 o 
  -8 -12   7      351.86      250.15     48.29 o 
  -7 -12   7       15.34      -15.48     37.35 o 
  -6 -12   7      148.20      173.70     43.16 o 
  -5 -12   7       73.86       98.12     42.48 o 
  -4 -12   7      108.98       77.03     39.29 o 
  -3 -12   7        6.84      -14.42     34.06 o 
  -2 -12   7       51.96        6.19     33.19 o 
  -1 -12   7     1025.17      890.76     63.48 o 
   0 -12   7      219.49      197.51     41.71 o 
   1 -12   7      682.15      913.79     65.61 o 
   2 -12   7       72.71       18.58     40.84 o 
   3 -12   7      237.59      273.28     55.55 o 
   4 -12   7       19.24       -7.26     45.77 o 
   5 -12   7      529.81      644.87     79.45 o 
   6 -12   7      144.31       35.51     52.64 o 
 -11 -11   7      101.79      181.93     40.34 o 
 -10 -11   7      258.48      199.85     49.30 o 
  -9 -11   7        7.90       -8.15     29.28 o 
  -8 -11   7      196.42      296.51     45.05 o 
  -7 -11   7      681.94      680.76     45.05 o 
  -6 -11   7      549.39      406.25     64.25 o 
  -5 -11   7      620.13      638.97     63.77 o 
  -4 -11   7      509.21      514.33     55.74 o 
  -3 -11   7       64.58       58.55     36.77 o 
  -2 -11   7       88.97       79.54     38.51 o 
  -1 -11   7       60.94       33.39     34.45 o 
   0 -11   7      630.45      677.19     58.16 o 
   1 -11   7      411.97      387.75     51.48 o 
   2 -11   7      763.13      901.99     69.19 o 
   3 -11   7       34.25       11.42     42.19 o 
   4 -11   7      116.80      118.93     49.55 o 
   5 -11   7      162.06      104.61     56.61 o 
   6 -11   7      670.25      747.54     79.64 o 
   7 -11   7        9.75       11.32     53.80 o 
 -11 -10   7      184.09      186.20     40.46 o 
 -10 -10   7      334.54      378.16     45.11 o 
  -9 -10   7      365.81      460.85     66.72 o 
  -8 -10   7       94.27      146.94     36.68 o 
  -7 -10   7      804.99      732.39     48.01 o 
  -6 -10   7        6.37       15.12     29.23 o 
  -5 -10   7     2790.14     2532.09    152.46 o 
  -4 -10   7     4029.93     4392.13     95.17 o 
  -3 -10   7      306.82      303.36     30.60 o 
  -2 -10   7      114.29       82.45     36.19 o 
  -1 -10   7      207.91      163.54     38.90 o 
   0 -10   7      209.43      232.34     44.13 o 
   1 -10   7      587.24      496.81     53.13 o 
   2 -10   7      152.35      192.47     42.38 o 
   3 -10   7      521.64      586.33     61.64 o 
   4 -10   7       18.16      -52.74     39.39 o 
   5 -10   7      760.29      807.73     73.93 o 
   6 -10   7        0.92       31.55     51.97 o 
   7 -10   7      134.92      149.32     53.32 o 
 -11  -9   7      130.42       97.23     37.25 o 
 -10  -9   7       70.28      127.07     36.47 o 
  -9  -9   7     1119.80     1043.52     56.38 o 
  -8  -9   7      595.57      468.64     41.62 o 
  -7  -9   7       81.73       40.29     30.11 o 
  -6  -9   7       10.13       34.19     28.30 o 
  -5  -9   7     1131.32     1070.08     49.34 o 
  -4  -9   7     3310.17     3235.69    141.57 o 
  -3  -9   7     1722.57     1669.31     51.03 o 
  -2  -9   7        6.20      -24.01     19.05 o 
  -1  -9   7      412.36      491.78     48.77 o 
   0  -9   7     1759.17     1754.62     75.38 o 
   1  -9   7      774.93      659.19     54.38 o 
   2  -9   7      539.96      642.84     62.71 o 
   3  -9   7        1.66      -37.55     35.51 o 
   4  -9   7        6.18       -4.45     42.87 o 
   5  -9   7      805.00      981.82     79.06 o 
   6  -9   7      823.48      780.64     72.96 o 
   7  -9   7        9.10      -12.68     50.32 o 
   8  -9   7       18.89      -12.39     51.67 o 
 -12  -8   7      306.20      241.63     54.77 o 
 -11  -8   7       88.01      164.51     53.80 o 
 -10  -8   7      299.18      222.84     40.75 o 
  -9  -8   7        3.68       -3.20     30.62 o 
  -8  -8   7     1155.67     1108.68     53.80 o 
  -7  -8   7      760.08      839.97     50.51 o 
  -6  -8   7      824.50      959.79     48.36 o 
  -5  -8   7       72.27      112.04     26.96 o 
  -4  -8   7       49.51       32.58     23.02 o 
  -3  -8   7     7208.44     7103.85    122.90 o 
  -2  -8   7        4.32       15.34     17.95 o 
  -1  -8   7       71.77        9.77     28.45 o 
   0  -8   7        1.41        6.29     28.64 o 
   1  -8   7      693.10      571.71     49.06 o 
   2  -8   7      185.91      217.92     40.45 o 
   3  -8   7      727.80      693.35     65.51 o 
   4  -8   7       23.02       35.13     40.45 o 
   5  -8   7      104.37       79.25     43.93 o 
   6  -8   7      435.88      389.79     57.87 o 
   7  -8   7      546.35      662.97     72.29 o 
   8  -8   7       40.07      -57.58     47.61 o 
   9  -8   7       11.55      -36.19     46.45 o 
 -12  -7   7       10.29        1.94     43.74 o 
 -11  -7   7      296.20      254.41     53.03 o 
 -10  -7   7        3.35       17.25     42.38 o 
  -9  -7   7      911.52      882.02     93.67 o 
  -8  -7   7     1134.30     1008.12     54.16 o 
  -7  -7   7     1888.80     1671.80     61.96 o 
  -6  -7   7     1926.88     1849.31     61.15 o 
  -5  -7   7      362.36      426.10     54.48 o 
  -4  -7   7      239.82      184.33     26.35 o 
  -3  -7   7     2150.67     2223.73     55.42 o 
  -2  -7   7     5958.12     5676.98     98.12 o 
  -1  -7   7     2664.81     2334.56     80.61 o 
   0  -7   7     3679.37     4056.67    116.22 o 
   1  -7   7      521.10      469.33     43.16 o 
   2  -7   7     2520.31     2196.18     84.38 o 
   3  -7   7      213.55      355.72     47.90 o 
   4  -7   7      723.22      719.96     66.67 o 
   5  -7   7      328.97      367.82     61.06 o 
   6  -7   7        3.61      -24.48     40.93 o 
   7  -7   7      471.03      370.05     57.87 o 
   8  -7   7      504.05      432.07     64.64 o 
   9  -7   7        1.31      -70.54     47.03 o 
 -12  -6   7       11.32       72.19     48.00 o 
 -11  -6   7        2.20        2.81     43.64 o 
 -10  -6   7       10.17      -44.22     40.06 o 
  -9  -6   7       58.46        7.26     37.35 o 
  -8  -6   7      271.67      241.08     39.26 o 
  -7  -6   7      530.69      480.00     42.47 o 
  -6  -6   7      526.54      460.96     36.41 o 
  -5  -6   7      349.75      326.51     31.64 o 
  -4  -6   7     1066.92     1041.78     31.95 o 
  -3  -6   7      161.95      189.84     25.09 o 
  -2  -6   7     1216.75     1165.00     30.87 o 
  -1  -6   7     4167.68     4498.27     77.72 o 
   0  -6   7     1253.63      888.92     50.51 o 
   2  -6   7      845.27      978.24     55.64 o 
   3  -6   7     3164.78     3078.91    102.87 o 
   4  -6   7       51.48      115.25     40.45 o 
   5  -6   7        8.35       -3.77     41.90 o 
   6  -6   7       77.46       93.96     46.16 o 
   7  -6   7       23.92       45.87     45.87 o 
   8  -6   7      337.02      342.47     58.26 o 
   9  -6   7       59.77       12.19     47.71 o 
  10  -6   7       19.84      -69.38     46.26 o 
 -12  -5   7      433.13      447.65     64.64 o 
 -11  -5   7      106.44       98.12     47.90 o 
 -10  -5   7       10.61       10.84     42.58 o 
  -9  -5   7        3.20        3.10     37.74 o 
  -8  -5   7       64.88       49.26     42.48 o 
  -7  -5   7     1014.51     1132.41     55.16 o 
  -6  -5   7      222.42      181.74     30.86 o 
  -5  -5   7      482.05      513.35     33.64 o 
  -4  -5   7      585.41      583.10     25.76 o 
  -3  -5   7      234.66      346.50     21.37 o 
  -2  -5   7     7622.25     8191.23    107.75 o 
  -1  -5   7     1606.05     1485.58     44.47 o 
   0  -5   7     4457.32     4124.08     82.77 o 
   1  -5   7     1342.32     1321.43     43.21 o 
   2  -5   7      696.04      656.29     45.77 o 
   3  -5   7     1403.41     1327.77     65.32 o 
   4  -5   7     2116.05     2020.25     87.38 o 
   5  -5   7      535.09      367.34     53.51 o 
   6  -5   7       48.65       45.77     45.29 o 
   7  -5   7       62.99       91.93     46.16 o 
   8  -5   7      190.87      111.19     49.84 o 
   9  -5   7      101.86        9.87     45.19 o 
  10  -5   7        0.82      -51.87     47.61 o 
 -12  -4   7      712.09      692.48     75.09 o 
 -11  -4   7      349.44      351.85     61.06 o 
 -10  -4   7       71.53       60.87     49.64 o 
  -9  -4   7      154.75      156.86     46.74 o 
  -8  -4   7      448.13      531.26     58.16 o 
  -7  -4   7     3157.99     3109.97    111.96 o 
  -6  -4   7      234.36      178.25     39.39 o 
  -5  -4   7      215.71      318.02     27.22 o 
  -4  -4   7     1494.98     1504.68     41.30 o 
  -3  -4   7       35.75       31.33     14.24 o 
  -2  -4   7     6197.41     5978.12    148.44 o 
  -1  -4   7      873.20     1038.92     36.21 o 
   0  -4   7        4.17        6.73     15.08 o 
   1  -4   7     1258.75     1417.31     52.30 o 
   2  -4   7     3752.22     3644.28    102.82 o 
   3  -4   7     4319.97     3998.12    114.38 o 
   4  -4   7       70.80       73.93     35.42 o 
   5  -4   7      751.75      871.31     65.32 o 
   6  -4   7      656.08      655.22     63.48 o 
   7  -4   7      681.17      719.29     67.35 o 
   8  -4   7        6.48      -57.38     40.35 o 
   9  -4   7       48.84        2.90     44.80 o 
  10  -4   7        2.95       21.68     45.87 o 
 -12  -3   7      141.54      227.50     56.22 o 
 -11  -3   7      684.19      719.29     75.38 o 
 -10  -3   7      123.53      175.35     50.42 o 
  -9  -3   7      119.54      121.54     45.68 o 
  -8  -3   7       13.10      -47.61     38.80 o 
  -7  -3   7     1058.84      942.15     65.32 o 
  -6  -3   7     9060.72     8710.79    208.73 o 
  -5  -3   7      274.05      454.94     63.87 o 
  -4  -3   7       93.68       60.96     35.71 o 
  -3  -3   7    11170.33    12131.75    185.18 o 
  -2  -3   7     9571.92     9197.43    144.78 o 
  -1  -3   7      957.60      782.33     32.13 o 
   0  -3   7      742.09      975.16     33.84 o 
   1  -3   7       72.47       89.99     17.60 o 
   2  -3   7       62.05      126.91     19.90 o 
   3  -3   7     5718.16     5881.44    218.17 o 
   4  -3   7     1479.24     1635.29     52.65 o 
   5  -3   7       30.88       38.80     36.97 o 
   6  -3   7      396.03      399.27     50.90 o 
   7  -3   7     1163.54     1187.36     76.16 o 
   8  -3   7      948.93      978.72     72.29 o 
   9  -3   7      334.07      392.88     62.42 o 
  10  -3   7        1.43        2.13     43.26 o 
  11  -3   7        8.57      -22.06     50.03 o 
 -12  -2   7       25.45       79.93     50.42 o 
 -11  -2   7       97.75      145.06     49.45 o 
 -10  -2   7      981.44      945.15     76.35 o 
  -9  -2   7      320.51      435.17     59.32 o 
  -8  -2   7       48.52       34.64     45.38 o 
  -7  -2   7       39.30       25.84     41.80 o 
  -6  -2   7     2703.33     2616.25     96.77 o 
  -5  -2   7     5984.70     5097.44    200.07 o 
  -4  -2   7     3208.59     2979.87     63.39 o 
  -3  -2   7      136.27       60.68     19.60 o 
  -2  -2   7     6443.91     8495.04    374.69 o 
  -1  -2   7    14864.25    17102.01    250.44 o 
   0  -2   7      275.35      263.21     20.26 o 
   1  -2   7       17.09       15.18     14.14 o 
   2  -2   7       34.33      131.43     17.63 o 
   3  -2   7      335.29      190.27     23.33 o 
   4  -2   7     6705.62     6780.08    121.62 o 
   5  -2   7     1184.74     1204.37     67.25 o 
   6  -2   7      722.93      678.74     64.25 o 
   7  -2   7      194.96      205.54     50.61 o 
   8  -2   7     1368.16     1228.97     77.42 o 
   9  -2   7      407.57      394.82     61.25 o 
  10  -2   7        0.95      -60.48     43.16 o 
  11  -2   7        1.23       45.87     49.35 o 
 -12  -1   7      244.55      163.15     55.93 o 
 -11  -1   7        5.81       25.64     47.61 o 
 -10  -1   7      652.16      682.71     69.29 o 
  -9  -1   7     1109.24     1002.34     74.22 o 
  -8  -1   7      564.38      470.78     60.48 o 
  -7  -1   7      132.03      123.86     45.77 o 
  -6  -1   7      305.07      342.16     29.75 o 
  -5  -1   7     2559.48     2524.83     58.75 o 
  -4  -1   7     5483.68     5974.50    120.48 o 
  -3  -1   7     2822.40     2163.74     50.68 o 
  -2  -1   7     5954.67     8048.05    128.43 o 
  -1  -1   7      884.46      394.31     47.61 o 
   0  -1   7      420.80      389.31     32.42 o 
   1  -1   7     3619.19     4078.86     75.09 o 
   2  -1   7      201.22      241.89     18.26 o 
   3  -1   7       28.07       23.38     14.47 o 
   4  -1   7     2569.10     2588.87     57.71 o 
   5  -1   7     5903.64     5772.54     89.64 o 
   6  -1   7     1033.48     1153.75     50.02 o 
   7  -1   7       22.22       54.09     38.22 o 
   8  -1   7      384.27      314.98     53.42 o 
   9  -1   7     1548.36     1613.82     86.51 o 
  10  -1   7       61.10        9.87     46.64 o 
  11  -1   7       14.20      -41.80     44.03 o 
 -12   0   7       81.76       45.97     51.97 o 
 -11   0   7      369.58      362.21     65.13 o 
 -10   0   7        9.99      -14.23     46.16 o 
  -9   0   7     1050.36     1063.69     77.22 o 
  -8   0   7      717.94      773.28     76.06 o 
  -7   0   7      342.55      230.21     46.74 o 
  -6   0   7      271.13      261.74     28.78 o 
  -5   0   7      983.98      958.60     67.59 o 
  -4   0   7     1007.61      727.42     33.73 o 
  -3   0   7     1403.34     1328.29     38.89 o 
  -2   0   7     6608.46     6210.95    102.64 o 
  -1   0   7      166.31      345.63     42.72 o 
   0   0   7      353.35      360.56     22.16 o 
   1   0   7      912.94     1224.97     35.60 o 
   2   0   7      481.77      236.99     15.16 o 
   3   0   7     2877.11     2900.12     59.22 o 
   4   0   7       10.63        8.95     15.97 o 
   5   0   7     1628.28     1634.39     42.83 o 
   6   0   7     1665.57     1542.01     45.76 o 
   7   0   7       29.94       64.91     35.71 o 
   8   0   7      366.02      477.94     60.58 o 
   9   0   7      249.53      214.25     50.90 o 
  10   0   7      290.92      250.54     56.61 o 
  11   0   7       18.41      -19.16     50.80 o 
 -11   1   7       76.37       95.03     49.84 o 
 -10   1   7      138.54      221.41     58.06 o 
  -9   1   7       17.25       66.96     48.97 o 
  -8   1   7      880.66      738.54     72.58 o 
  -7   1   7       55.45      116.22     43.26 o 
  -6   1   7     1524.98     1547.41     50.47 o 
  -5   1   7     4751.07     5055.18     94.67 o 
  -4   1   7      227.49      189.94     22.12 o 
  -3   1   7      851.15      524.41     28.03 o 
  -2   1   7     1705.49     2308.64     49.65 o 
  -1   1   7    10941.09    11883.83    477.99 o 
   0   1   7     3121.47     3521.55     63.78 o 
   1   1   7     6164.28     4475.37     77.10 o 
   2   1   7     4163.89     3486.37     61.44 o 
   3   1   7      462.79      477.11     22.24 o 
   4   1   7     1094.55     1128.49     33.80 o 
   5   1   7      341.13      415.85     25.50 o 
   6   1   7      258.01      278.78     26.37 o 
   7   1   7      844.51      866.56     39.02 o 
   8   1   7      967.11     1070.89     59.17 o 
   9   1   7       79.17       44.40     37.50 o 
  10   1   7       21.72        4.94     45.29 o 
  11   1   7      195.95      261.37     65.71 o 
  12   1   7        9.13      -34.55     52.93 o 
 -11   2   7        4.31      -12.29     45.97 o 
 -10   2   7      408.99      474.65     68.61 o 
  -9   2   7      722.30      725.19     72.48 o 
  -8   2   7      113.62      135.38     51.38 o 
  -7   2   7       10.62        4.26     42.29 o 
  -6   2   7      166.70      107.52     28.01 o 
  -5   2   7     5190.37     4574.30     90.11 o 
  -4   2   7     1377.32     1610.87     47.14 o 
  -3   2   7      923.45      816.81     33.48 o 
  -2   2   7      195.85       99.34     16.59 o 
  -1   2   7     1917.16     1970.56     43.32 o 
   0   2   7     9454.05    10629.95    215.02 o 
   1   2   7      615.78     1101.44     29.54 o 
   2   2   7    10618.36    13293.44    160.16 o 
   3   2   7      709.25      860.28     26.08 o 
   4   2   7     9189.27     8962.21    131.67 o 
   5   2   7     1337.96     1425.06     38.75 o 
   6   2   7      680.97      759.96     36.47 o 
   7   2   7       32.79       31.87     24.37 o 
   8   2   7       87.27       92.13     26.53 o 
   9   2   7      700.92      732.37     52.35 o 
  10   2   7       59.41      116.82     39.42 o 
  11   2   7      128.64      262.63     57.96 o 
  12   2   7        2.23      -41.61     51.58 o 
 -11   3   7        1.51       41.03     53.32 o 
 -10   3   7       72.34      108.67     49.45 o 
  -9   3   7     1166.56     1209.91     84.38 o 
  -8   3   7     1044.91     1162.30     80.80 o 
  -7   3   7      328.36      356.91     39.56 o 
  -6   3   7      700.11      699.49     42.50 o 
  -5   3   7     2184.80     2320.86     63.80 o 
  -4   3   7     4481.70     4570.89     88.74 o 
  -3   3   7     2089.17     2137.90     52.46 o 
  -2   3   7        9.21       65.50     30.68 o 
  -1   3   7     4341.13     4983.64    103.74 o 
   0   3   7      149.02      136.31     12.87 o 
   1   3   7     6833.60     8990.29    135.20 o 
   2   3   7      303.82      255.73     18.44 o 
   3   3   7     1958.91     2232.81     40.40 o 
   4   3   7     2497.20     2439.25     46.73 o 
   5   3   7     1137.10     1084.05     34.49 o 
   6   3   7      923.26      958.45     36.64 o 
   7   3   7      274.97      313.33     28.42 o 
   8   3   7      712.09      706.79     38.43 o 
   9   3   7      520.59      549.30     56.42 o 
  10   3   7      236.17      246.07     45.48 o 
  11   3   7       10.40      -41.10     38.48 o 
  12   3   7       12.60       37.26     48.87 o 
 -11   4   7        5.59      -20.42     51.58 o 
 -10   4   7       59.64       90.38     53.61 o 
  -9   4   7      685.16      808.80     76.45 o 
  -8   4   7     1379.35     1416.41     91.54 o 
  -7   4   7      227.83      234.21     36.89 o 
  -6   4   7      923.78      914.18     49.24 o 
  -5   4   7     1007.93     1170.11     48.79 o 
  -4   4   7     4702.00     5085.57     97.85 o 
  -3   4   7      919.45      786.27     35.79 o 
  -2   4   7      570.77      502.62     27.73 o 
  -1   4   7       53.76      103.11     15.56 o 
   0   4   7      963.46     1337.45     31.31 o 
   1   4   7     8669.76     7961.50    189.76 o 
   2   4   7    19340.49    18964.02    276.52 o 
   3   4   7       26.92        2.75     11.76 o 
   4   4   7       35.28       77.68     16.38 o 
   5   4   7     1967.49     1605.30     39.57 o 
   6   4   7     9878.27     9791.29    150.49 o 
   7   4   7      943.37      844.46     49.60 o 
   8   4   7      271.26      280.74     42.46 o 
   9   4   7       15.22      -28.33     29.56 o 
  10   4   7      416.59      415.18     47.43 o 
  11   4   7      212.85      189.21     45.21 o 
  12   4   7       95.75       11.36     39.31 o 
 -10   5   7       61.36       97.35     52.06 o 
  -9   5   7       25.51       31.16     54.77 o 
  -8   5   7      125.44       93.58     50.90 o 
  -7   5   7     1137.93     1014.11     54.59 o 
  -6   5   7      377.81      459.43     41.84 o 
  -5   5   7     1802.39     1856.64    103.64 o 
  -4   5   7       65.95       65.58     26.58 o 
  -3   5   7     3864.27     3798.03     79.17 o 
  -2   5   7     1486.73     1474.02     43.85 o 
  -1   5   7      223.42      291.26     23.14 o 
   0   5   7      757.71      759.12     24.04 o 
   1   5   7      544.89      740.96     47.22 o 
   2   5   7    13998.94    13507.45    301.24 o 
   3   5   7     2081.16     2691.75     64.03 o 
   4   5   7      153.09      296.01     19.82 o 
   5   5   7      742.95      612.09     37.98 o 
   6   5   7     3620.26     3550.14     64.55 o 
   7   5   7      992.99      917.88     38.71 o 
   8   5   7      231.59      196.54     39.40 o 
   9   5   7      512.23      694.48     51.18 o 
  10   5   7        0.51       -6.48     62.08 o 
  11   5   7      545.99      505.12     85.40 o 
  12   5   7      150.42       71.80     71.32 o 
 -10   6   7       93.71      114.48     59.51 o 
  -9   6   7      383.93      547.52     76.64 o 
  -8   6   7       15.90        8.42     50.51 o 
  -7   6   7        3.00       22.70     30.82 o 
  -6   6   7      469.44      631.03     46.36 o 
  -5   6   7     1538.74     1581.63     57.98 o 
  -4   6   7     4384.72     4438.44     93.50 o 
  -3   6   7      194.07      342.25     32.47 o 
  -2   6   7     2882.54     2984.04     65.22 o 
  -1   6   7       19.74        1.51     16.71 o 
   0   6   7      295.35      433.41     23.14 o 
   1   6   7      592.28      610.90     47.71 o 
   2   6   7     1862.45     1695.30     69.48 o 
   3   6   7      255.44      165.33     21.98 o 
   4   6   7     3364.83     3195.59     56.30 o 
   5   6   7       44.36       53.86     17.87 o 
   6   6   7        1.47        4.98     20.34 o 
   7   6   7      709.69      741.97     36.27 o 
   8   6   7       10.07      -20.84     31.30 o 
   9   6   7      183.31       85.66     54.77 o 
  10   6   7      192.10       87.11     47.80 o 
  11   6   7        9.31      -23.81     58.26 o 
  12   6   7      288.37      326.69     84.87 o 
 -10   7   7        0.58       28.06     48.48 o 
  -9   7   7      288.03      431.30     68.13 o 
  -8   7   7      477.00      599.06     49.81 o 
  -7   7   7      140.50      166.48     36.29 o 
  -6   7   7        6.63      -17.88     49.93 o 
  -5   7   7       96.13      180.49     35.52 o 
  -4   7   7     1858.27     2053.66     64.70 o 
  -3   7   7     1447.35     1484.87     53.09 o 
  -2   7   7     1835.88     1781.22     52.89 o 
  -1   7   7    10040.42     9887.85    173.12 o 
   0   7   7     4527.07     4859.61     84.75 o 
   1   7   7     7179.60     6535.94    190.88 o 
   2   7   7      544.62      534.46     52.93 o 
   3   7   7       54.92       58.84     34.84 o 
   4   7   7     1284.60     1322.05     30.49 o 
   5   7   7      579.35      621.90     26.82 o 
   6   7   7     2853.00     2711.72     55.05 o 
   7   7   7       63.44       59.39     22.10 o 
   8   7   7       57.81        3.73     30.04 o 
   9   7   7      727.25      708.25     79.25 o 
  10   7   7       64.52       58.06     53.80 o 
  11   7   7       31.01       30.10     61.35 o 
  12   7   7        9.80      -28.55     60.19 o 
  -9   8   7       62.97       46.26     51.58 o 
  -8   8   7      630.39      543.70     49.23 o 
  -7   8   7      101.01       80.81     33.76 o 
  -6   8   7      280.09      244.07     38.28 o 
  -5   8   7       34.18       68.54     34.06 o 
  -4   8   7       75.77       77.30     36.82 o 
  -3   8   7     2832.85     3126.21     75.81 o 
  -2   8   7     1842.20     1739.14     54.68 o 
  -1   8   7      586.27      642.27     38.56 o 
   0   8   7     3229.44     3917.55     73.68 o 
   1   8   7     7126.71     7040.02    123.57 o 
   2   8   7      394.33      480.85     49.74 o 
   3   8   7       14.52       18.68     33.58 o 
   4   8   7      588.79      606.39     40.73 o 
   5   8   7       54.79       87.27     29.03 o 
   6   8   7     1373.08     1400.34     57.19 o 
   7   8   7      852.80      965.54     52.60 o 
   8   8   7       25.73       -0.19     52.06 o 
   9   8   7      263.32      258.95     62.71 o 
  10   8   7      248.10      238.34     63.29 o 
  11   8   7      225.78      204.38     67.16 o 
  12   8   7       53.32       23.42     61.35 o 
  -9   9   7       21.87       93.00     52.06 o 
  -8   9   7      148.99      145.43     66.38 o 
  -7   9   7     1118.42     1166.21     62.61 o 
  -6   9   7       16.98        1.71     43.30 o 
  -5   9   7      326.50      426.50     93.24 o 
  -4   9   7        5.53       14.51     31.11 o 
  -3   9   7      283.82      285.50     34.36 o 
  -2   9   7     3587.88     3399.05    159.52 o 
  -1   9   7     1457.28     1393.65     47.30 o 
   0   9   7     1605.03     1288.12     41.69 o 
   1   9   7       56.76       25.44     15.31 o 
   2   9   7     4512.05     4539.00     78.34 o 
   3   9   7     2131.03     2053.44     86.03 o 
   4   9   7        6.17       -7.60     24.46 o 
   5   9   7       14.15       58.26     28.67 o 
   6   9   7      536.45      621.13     47.41 o 
   7   9   7     1025.31     1207.00    100.54 o 
   8   9   7       15.51      115.16     54.48 o 
   9   9   7      104.60      104.51     54.29 o 
  10   9   7       27.72       14.32     56.90 o 
  11   9   7      237.94      329.89     73.06 o 
  12   9   7       50.44      -58.35     59.61 o 
  -8  10   7        1.38      -38.71     34.24 o 
  -7  10   7      120.53      139.21     40.54 o 
  -6  10   7      597.32      642.55     50.38 o 
  -5  10   7       92.37       71.91     31.21 o 
  -4  10   7        2.38       -9.29     29.48 o 
  -3  10   7        8.90      -24.38     27.14 o 
  -2  10   7      880.05      990.75     47.11 o 
  -1  10   7     2611.43     2358.74     63.12 o 
   0  10   7      885.20      806.46     37.96 o 
   1  10   7     1545.11     1421.15     78.48 o 
   2  10   7       15.52       -3.87     39.77 o 
   3  10   7     4333.22     4085.02    130.06 o 
   4  10   7      710.46      712.12     46.31 o 
   5  10   7      321.71      442.20     46.93 o 
   6  10   7      197.53      137.03     36.02 o 
   7  10   7       51.73       47.80     53.90 o 
   8  10   7     2059.56     2213.02    121.16 o 
   9  10   7       52.94       -8.32     50.80 o 
  10  10   7      336.19      322.44     76.06 o 
  11  10   7        2.57      -77.66     51.77 o 
  12  10   7      331.04      427.14     81.67 o 
  -7  11   7       37.07      113.14     84.48 o 
  -6  11   7      175.66      114.24     45.34 o 
  -5  11   7      294.62      324.39     40.14 o 
  -4  11   7       69.45       45.62     29.37 o 
  -3  11   7       43.28       46.93     29.29 o 
  -2  11   7       86.76       79.98     30.31 o 
  -1  11   7      525.27      449.17     37.46 o 
   0  11   7      759.41      749.48     74.80 o 
   1  11   7       14.06      -51.87     43.74 o 
   2  11   7      731.78      665.48     66.67 o 
   3  11   7       94.31       41.71     39.58 o 
   4  11   7     4202.44     3740.42    125.99 o 
   5  11   7        3.17        5.15     30.95 o 
   6  11   7      843.96      791.78     52.01 o 
   7  11   7      208.04       96.48     59.32 o 
   8  11   7      920.90      864.34     88.35 o 
   9  11   7      708.26      541.33     78.38 o 
  10  11   7       13.98      -43.64     53.32 o 
  11  11   7      333.17      269.50     72.87 o 
  -7  12   7      281.67      267.04     47.76 o 
  -6  12   7      171.47       97.10     37.43 o 
  -5  12   7      305.92      311.11     41.27 o 
  -4  12   7        9.17      -39.83     26.55 o 
  -3  12   7      843.28      948.58     51.05 o 
  -2  12   7      201.79      166.54     55.06 o 
  -1  12   7      806.30      615.94     70.54 o 
   0  12   7        9.53       -9.87     49.55 o 
   1  12   7        3.62       10.64     49.16 o 
   2  12   7      224.87      140.41     48.00 o 
   3  12   7      669.41      863.76     69.67 o 
   4  12   7       63.23       76.74     48.77 o 
   5  12   7     1345.65     1251.40     59.24 o 
   6  12   7       15.90       -8.67     31.67 o 
   7  12   7      295.09      256.63     63.87 o 
   8  12   7       75.00       85.74     63.38 o 
   9  12   7      812.60      823.51     88.64 o 
  10  12   7      262.30      239.41     77.03 o 
  11  12   7       67.23       91.06     69.58 o 
  -6  13   7      341.08      340.53     70.84 o 
  -5  13   7      102.77       98.51     59.13 o 
  -4  13   7      361.09      313.53     69.58 o 
  -3  13   7       27.69       26.71     51.00 o 
  -2  13   7     2107.46     2085.86    108.09 o 
  -1  13   7      117.58       63.19     48.97 o 
   0  13   7      182.23      231.47     63.09 o 
   1  13   7       38.86       78.19     55.06 o 
   2  13   7      138.68       87.29     55.06 o 
   3  13   7       35.64      118.16     52.74 o 
   4  13   7      184.99      230.21     55.93 o 
   5  13   7       37.22        2.98     32.40 o 
   6  13   7      281.13      371.79     40.46 o 
   7  13   7       31.23       53.90     53.13 o 
   8  13   7       74.61       34.64     58.84 o 
   9  13   7        2.34      -26.90     55.16 o 
  10  13   7      243.96      237.57     76.83 o 
  11  13   7       84.15       43.84     70.45 o 
  -5  14   7      393.80      391.63     66.48 o 
  -4  14   7        3.16      -38.61     54.58 o 
  -3  14   7      654.78      689.09     78.00 o 
  -2  14   7      100.38       17.32     48.67 o 
  -1  14   7     2101.74     1950.97    110.41 o 
   0  14   7       32.55        7.84     44.80 o 
   1  14   7      225.91      162.96     58.84 o 
   2  14   7      203.56      186.67     51.77 o 
   3  14   7      491.00      586.42     68.80 o 
   4  14   7      207.19      266.12     57.96 o 
   5  14   7      197.82       81.18     35.59 o 
   6  14   7      316.24      125.51     55.26 o 
   7  14   7        0.25        4.74     52.45 o 
   8  14   7      392.21      419.98     74.71 o 
   9  14   7        1.03      -40.64     56.90 o 
  10  14   7        2.79       31.26     61.16 o 
  -4  15   7      386.40      358.82     70.93 o 
  -3  15   7       60.72       70.74     58.55 o 
  -2  15   7      169.76      173.22     62.80 o 
  -1  15   7       77.15      116.70     56.13 o 
   0  15   7      994.46     1019.56     85.64 o 
   1  15   7       35.97       21.19     53.13 o 
   2  15   7      173.26      180.77     60.77 o 
   3  15   7        4.61      -26.71     47.51 o 
   4  15   7     1385.21     1425.99     90.38 o 
   5  15   7      383.94      434.37     46.76 o 
   6  15   7       22.77       -6.00     50.32 o 
   7  15   7       98.77       95.32     59.32 o 
   8  15   7      258.24      260.50     68.22 o 
   9  15   7      337.92      427.53     85.74 o 
  10  15   7        9.20      -73.06     62.32 o 
  -3  16   7       45.62       42.68     57.58 o 
  -2  16   7        4.02       40.45     52.74 o 
  -1  16   7       87.31       19.84     55.26 o 
   0  16   7      167.84      190.93     66.96 o 
   1  16   7      288.28      322.53     72.29 o 
   2  16   7       59.32       67.25     51.97 o 
   3  16   7       33.43       -0.87     50.22 o 
   4  16   7       25.59       35.03     50.51 o 
   5  16   7      538.47      637.20     53.85 o 
   6  16   7      153.43       80.71     59.03 o 
   7  16   7      182.88      170.99     66.58 o 
   8  16   7      135.41       79.64     62.71 o 
   9  16   7      162.39      130.35     73.25 o 
  -2  17   7       31.25       52.16     51.09 o 
  -1  17   7        4.23      -63.96     45.97 o 
   0  17   7       22.52       90.96     57.58 o 
   1  17   7      357.35      371.59     75.67 o 
   2  17   7      199.58      180.18     60.19 o 
   3  17   7       50.10      -30.97     53.80 o 
   4  17   7      195.28       95.80     55.45 o 
   5  17   7       95.68       69.46     39.67 o 
   6  17   7      397.55      498.46     78.19 o 
   7  17   7       21.41      -47.13     56.22 o 
   8  17   7      179.01      261.18     78.58 o 
   0  18   7       22.13       42.48     55.45 o 
   1  18   7        0.78      -76.93     51.29 o 
   2  18   7      497.34      561.36     86.12 o 
   3  18   7       24.98        7.06     57.48 o 
   4  18   7      230.93      239.79     67.74 o 
   5  18   7       75.31       10.25     38.25 o 
   6  18   7       46.49       88.06     58.35 o 
   7  18   7       96.35       19.06     63.48 o 
  -5 -17   8       63.46       35.90     41.22 o 
  -4 -17   8       93.13       80.71     44.03 o 
  -3 -17   8       41.81       34.55     37.45 o 
  -2 -17   8      176.30      256.54     52.55 o 
  -7 -16   8      181.38      124.35     46.06 o 
  -6 -16   8       38.64        2.13     39.19 o 
  -5 -16   8       41.92       -8.90     34.84 o 
  -4 -16   8      155.63      123.09     42.29 o 
  -3 -16   8      454.15      442.14     56.71 o 
  -2 -16   8       92.09       83.22     44.90 o 
  -1 -16   8      186.11      214.54     49.26 o 
   0 -16   8       26.65       21.97     42.19 o 
   1 -16   8      257.22      277.15     54.87 o 
  -8 -15   8        7.08       54.38     44.51 o 
  -7 -15   8        0.48      -49.06     40.16 o 
  -6 -15   8       16.57       42.19     42.48 o 
  -5 -15   8       99.70      132.57     43.26 o 
  -4 -15   8       57.91       -6.10     34.93 o 
  -3 -15   8      165.72      134.99     46.64 o 
  -2 -15   8      109.53       20.32     40.84 o 
  -1 -15   8      159.85      208.63     49.06 o 
   0 -15   8        4.06      -16.55     34.26 o 
   1 -15   8        2.58      -25.84     37.55 o 
   2 -15   8      184.41      233.70     52.84 o 
  -9 -14   8       39.33      -13.45     38.13 o 
  -8 -14   8      127.07      117.19     48.67 o 
  -7 -14   8      139.69      220.92     47.71 o 
  -6 -14   8        1.16        5.81     40.74 o 
  -5 -14   8       46.13       84.48     39.48 o 
  -4 -14   8      111.74      121.64     41.22 o 
  -3 -14   8       29.29       16.06     36.19 o 
  -2 -14   8       18.27      -11.52     33.87 o 
  -1 -14   8       32.07      -19.45     32.61 o 
   0 -14   8       80.64       67.06     41.22 o 
   1 -14   8        2.03       17.22     38.22 o 
   2 -14   8       18.64      -54.00     37.55 o 
   3 -14   8       33.40        1.94     41.03 o 
   4 -14   8       36.49       37.45     51.00 o 
 -10 -13   8       10.44       77.51     48.09 o 
  -9 -13   8      451.79      483.65     59.80 o 
  -8 -13   8       59.12      126.67     49.84 o 
  -7 -13   8      158.98      234.96     50.22 o 
  -6 -13   8        8.82      -27.97     34.74 o 
  -5 -13   8      109.28       88.64     39.09 o 
  -4 -13   8       41.53       96.77     39.09 o 
  -3 -13   8        0.35      -14.32     32.61 o 
  -2 -13   8       28.23       14.42     34.93 o 
  -1 -13   8      305.89      275.70     46.93 o 
   0 -13   8       19.87      -10.06     31.93 o 
   1 -13   8       49.36      -30.29     35.13 o 
   2 -13   8        3.50      -55.59     37.06 o 
   3 -13   8      188.80      128.32     54.96 o 
   4 -13   8       53.43      -65.13     45.19 o 
   5 -13   8       17.63      -56.13     47.03 o 
 -10 -12   8        6.07      -35.80     38.51 o 
  -9 -12   8      103.85       93.19     42.68 o 
  -8 -12   8      487.95      445.91     57.38 o 
  -7 -12   8       98.73      128.61     44.71 o 
  -6 -12   8        0.65       30.39     33.97 o 
  -5 -12   8       88.94       48.87     41.51 o 
  -4 -12   8      155.30      185.80     45.38 o 
  -3 -12   8       57.21       32.32     35.03 o 
  -2 -12   8      124.50      178.25     45.68 o 
  -1 -12   8       56.45      105.05     27.07 o 
   0 -12   8      678.59      672.74     57.58 o 
   1 -12   8      226.98      306.08     50.71 o 
   2 -12   8       22.38      -37.74     35.71 o 
   3 -12   8        6.41      -58.64     39.09 o 
   4 -12   8      227.93      179.80     59.32 o 
   5 -12   8       11.00      -68.37     45.58 o 
   6 -12   8        0.15      -47.80     48.09 o 
 -11 -11   8      175.78      232.92     50.80 o 
 -10 -11   8      195.37      224.12     50.22 o 
  -9 -11   8        0.02      -14.42     40.55 o 
  -8 -11   8      113.73      152.99     46.16 o 
  -7 -11   8       84.40      104.41     38.80 o 
  -6 -11   8       67.70       84.67     37.06 o 
  -5 -11   8      224.03      238.63     46.84 o 
  -4 -11   8      126.11      130.15     42.68 o 
  -3 -11   8       88.37       79.93     39.29 o 
  -2 -11   8      128.34      185.51     44.51 o 
  -1 -11   8       24.05      -43.93     33.87 o 
   0 -11   8      132.37      108.67     39.97 o 
   1 -11   8     1166.37     1149.23     70.16 o 
   2 -11   8       91.15       23.42     37.06 o 
   3 -11   8       11.47      -33.39     37.26 o 
   4 -11   8       33.80      -15.00     42.97 o 
   5 -11   8      182.78      165.57     54.67 o 
   6 -11   8        7.09      -63.29     44.80 o 
 -11 -10   8       16.13       20.21     34.17 o 
 -10 -10   8        3.60      -58.13     60.09 o 
  -9 -10   8      340.80      340.55     73.93 o 
  -8 -10   8        0.10      -61.51     51.48 o 
  -7 -10   8       66.34       65.19     28.48 o 
  -6 -10   8      728.60      834.73     64.55 o 
  -5 -10   8      766.87      841.31     70.16 o 
  -4 -10   8      513.11      574.33     57.00 o 
  -3 -10   8      323.04      375.46     49.06 o 
  -2 -10   8       48.88       85.54     37.64 o 
  -1 -10   8      957.74     1046.75     65.80 o 
   0 -10   8      568.90      635.77     56.80 o 
   1 -10   8      147.23      205.34     45.00 o 
   2 -10   8      957.95      921.82     66.77 o 
   3 -10   8       59.28       77.71     40.93 o 
   4 -10   8       19.34        7.64     41.80 o 
   5 -10   8      180.03       47.61     47.42 o 
   6 -10   8      141.11       94.35     59.51 o 
   7 -10   8        2.44      -67.35     49.64 o 
 -11  -9   8       91.24       18.19     41.80 o 
 -10  -9   8      235.79      152.14     39.84 o 
  -9  -9   8       45.59      -39.72     31.01 o 
  -8  -9   8       56.44       21.24     27.85 o 
  -7  -9   8       10.67       -1.15     25.98 o 
  -6  -9   8      258.94      217.88     34.79 o 
  -5  -9   8      325.18      247.14     32.12 o 
  -4  -9   8      224.87      249.08     44.71 o 
  -3  -9   8      347.55      450.17     50.22 o 
  -2  -9   8      309.01      341.11     45.38 o 
  -1  -9   8       56.22       43.35     36.09 o 
   0  -9   8     1590.74     1367.55     49.40 o 
   1  -9   8        1.22        3.48     31.35 o 
   2  -9   8        8.13      -21.68     35.03 o 
   3  -9   8      266.30      291.18     50.80 o 
   4  -9   8      174.76      104.03     46.35 o 
   5  -9   8       88.37       27.97     47.80 o 
   6  -9   8      125.66      124.25     52.93 o 
   7  -9   8      353.16      445.91     72.67 o 
   8  -9   8        8.68        5.81     48.19 o 
 -11  -8   8       66.54      114.09     48.19 o 
 -10  -8   8       69.52       29.72     34.31 o 
  -9  -8   8     1219.16     1132.20     57.33 o 
  -8  -8   8        0.52       -4.52     27.22 o 
  -7  -8   8      129.71      163.82     34.06 o 
  -6  -8   8       13.57      -12.52     27.05 o 
  -5  -8   8       19.02       66.00     28.35 o 
  -4  -8   8       63.87       24.61     25.11 o 
  -3  -8   8       18.03       10.36     20.56 o 
  -2  -8   8       36.47       54.29     31.55 o 
  -1  -8   8     1383.54     1171.39     63.19 o 
   0  -8   8      704.25      669.16     56.32 o 
   1  -8   8        0.08       -9.77     27.39 o 
   2  -8   8       36.75       62.22     37.64 o 
   3  -8   8      112.85      181.25     44.32 o 
   4  -8   8        4.17      -30.29     37.84 o 
   5  -8   8      260.25      193.15     50.03 o 
   6  -8   8       60.08        2.81     44.22 o 
   7  -8   8      134.68       -6.48     49.55 o 
   8  -8   8      104.15       80.22     53.61 o 
 -12  -7   8      196.32      276.95     57.96 o 
 -11  -7   8      373.57      375.17     60.58 o 
 -10  -7   8        4.94       42.87     38.71 o 
  -9  -7   8      210.71      246.89     65.95 o 
  -8  -7   8       93.14       56.46     32.76 o 
  -7  -7   8      276.87      337.05     39.63 o 
  -6  -7   8      116.78      104.00     30.02 o 
  -5  -7   8        1.24      -21.53     23.07 o 
  -4  -7   8        0.11      -12.34     22.93 o 
  -3  -7   8      455.69      409.91     29.98 o 
  -2  -7   8      493.43      474.14     28.18 o 
  -1  -7   8      330.94      377.05     42.53 o 
   0  -7   8      282.72      337.92     40.45 o 
   1  -7   8     1319.04     1251.03     63.29 o 
   2  -7   8       55.77       72.00     31.74 o 
   3  -7   8        8.31      -27.39     33.00 o 
   4  -7   8      351.64      366.95     56.61 o 
   5  -7   8      626.92      735.54     68.80 o 
   6  -7   8       27.42       85.25     46.45 o 
   7  -7   8        0.96      -38.90     42.09 o 
   8  -7   8        0.05      -59.80     39.87 o 
   9  -7   8       28.17      -66.92     44.61 o 
 -12  -6   8        0.83        6.00     44.61 o 
 -11  -6   8      201.94      219.57     54.00 o 
 -10  -6   8       62.07      132.86     48.67 o 
  -9  -6   8       16.71       -9.97     37.45 o 
  -8  -6   8        1.02      -10.93     35.61 o 
  -7  -6   8      471.58      452.13     41.42 o 
  -6  -6   8      516.37      374.45     37.61 o 
  -5  -6   8      496.39      422.95     34.22 o 
  -4  -6   8     1948.42     2096.94     44.95 o 
  -3  -6   8      320.53      378.74     21.70 o 
  -2  -6   8     3430.78     3741.09     59.58 o 
  -1  -6   8     1390.56     1515.04     48.13 o 
   0  -6   8      155.67      165.29     24.53 o 
   1  -6   8     3181.62     3015.72     95.80 o 
   2  -6   8      795.16      668.48     51.00 o 
   3  -6   8      217.45      191.70     40.84 o 
   4  -6   8       28.01       21.97     41.42 o 
   5  -6   8      568.33      500.20     60.29 o 
   6  -6   8       16.61      -26.42     38.61 o 
   7  -6   8        6.05      -57.92     38.61 o 
   8  -6   8      200.14      210.28     54.96 o 
   9  -6   8        4.77      -55.64     46.06 o 
 -12  -5   8      156.58      216.86     53.42 o 
 -11  -5   8        8.49      -10.74     41.22 o 
 -10  -5   8        1.27        5.13     39.68 o 
  -9  -5   8      130.98      124.35     47.13 o 
  -8  -5   8      183.76      168.57     46.35 o 
  -7  -5   8      228.45      210.86     48.48 o 
  -6  -5   8      441.48      477.43     39.02 o 
  -5  -5   8       10.48        9.29     17.45 o 
  -4  -5   8       38.55       28.39     16.10 o 
  -3  -5   8      264.89      209.46     18.36 o 
  -2  -5   8      242.87      283.19     25.21 o 
  -1  -5   8     4041.95     3968.81     79.76 o 
   0  -5   8     2511.29     2549.06     61.54 o 
   1  -5   8       99.86       37.01     22.69 o 
   2  -5   8     1160.66     1210.67     47.55 o 
   3  -5   8      246.01      256.63     39.09 o 
   4  -5   8       55.60       94.16     39.00 o 
   5  -5   8      153.51      213.57     51.67 o 
   6  -5   8      692.37      792.93     74.13 o 
   7  -5   8       37.57      -23.42     45.00 o 
   8  -5   8        7.25      -24.00     44.80 o 
   9  -5   8      233.87      175.73     57.58 o 
  10  -5   8       30.93       25.06     47.71 o 
 -12  -4   8       14.94       47.71     44.13 o 
 -11  -4   8      244.56      330.56     59.90 o 
 -10  -4   8      384.04      406.14     59.42 o 
  -9  -4   8       12.41        8.03     39.00 o 
  -8  -4   8        0.21      -34.93     35.71 o 
  -7  -4   8      104.49      122.51     41.03 o 
  -6  -4   8     1455.63     1302.90     68.61 o 
  -5  -4   8      132.22      103.97     30.39 o 
  -4  -4   8       42.40       20.45     17.86 o 
  -3  -4   8      304.07      291.72     25.10 o 
  -2  -4   8     1579.72     2187.44    144.77 o 
  -1  -4   8      211.43      214.82     23.25 o 
   0  -4   8     1867.65     1715.10     47.49 o 
   1  -4   8      412.14      495.80     24.70 o 
   2  -4   8      125.44      103.66     25.50 o 
   3  -4   8      116.14       94.51     24.20 o 
   4  -4   8      739.41      806.19     60.38 o 
   5  -4   8       95.05      142.06     43.84 o 
   6  -4   8     1721.88     1643.34     85.16 o 
   7  -4   8      309.75      380.59     56.90 o 
   8  -4   8       76.83      124.25     50.80 o 
   9  -4   8       42.56       37.26     49.35 o 
  10  -4   8      112.77       27.87     46.93 o 
 -12  -3   8      187.92      283.24     62.42 o 
 -11  -3   8        9.11       49.84     43.74 o 
 -10  -3   8      150.00       66.58     46.35 o 
  -9  -3   8      109.86       89.22     43.74 o 
  -8  -3   8       20.33       51.38     46.93 o 
  -7  -3   8       27.45       -6.29     38.22 o 
  -6  -3   8        3.43       -3.29     33.87 o 
  -5  -3   8        2.86       -4.48     44.90 o 
  -4  -3   8       74.32      106.02     47.22 o 
  -3  -3   8       85.49      161.00     23.11 o 
  -2  -3   8     1273.00      953.78     35.89 o 
  -1  -3   8      336.79      479.43     28.71 o 
   0  -3   8       70.17       59.22     23.76 o 
   1  -3   8        0.83      -22.75     15.17 o 
   2  -3   8       16.11       -5.38     16.75 o 
   3  -3   8       11.97      -17.15     20.14 o 
   4  -3   8      431.91      342.19     31.69 o 
   5  -3   8      414.21      489.56     52.06 o 
   6  -3   8      291.50      355.24     49.84 o 
   7  -3   8      312.43      209.41     52.93 o 
   8  -3   8      597.87      597.45     63.48 o 
   9  -3   8        3.41      -58.35     38.90 o 
  10  -3   8        0.42       10.16     41.71 o 
 -12  -2   8      267.15      246.37     61.06 o 
 -11  -2   8      276.79      322.44     60.19 o 
 -10  -2   8       33.42       56.32     44.42 o 
  -9  -2   8       77.54       19.45     43.35 o 
  -8  -2   8      313.14      288.57     58.06 o 
  -7  -2   8      203.41      133.74     42.38 o 
  -6  -2   8     1281.27     1381.29     71.03 o 
  -5  -2   8       35.10       29.41     21.27 o 
  -4  -2   8       91.53      100.24     21.37 o 
  -3  -2   8        6.13       67.26     34.26 o 
  -2  -2   8     2922.27     3640.53     72.00 o 
  -1  -2   8     1625.68     1674.81    113.22 o 
   0  -2   8      454.18      483.71     40.69 o 
   1  -2   8        3.85      -22.50     15.00 o 
   2  -2   8     1190.58     1151.56     38.71 o 
   3  -2   8      264.58      263.32     25.61 o 
   4  -2   8      563.42      622.25     38.24 o 
   5  -2   8     1307.34     1130.59     51.09 o 
   6  -2   8      140.89      145.44     40.16 o 
   7  -2   8       41.52      -39.29     44.03 o 
   8  -2   8       31.46       68.13     45.97 o 
   9  -2   8       10.65      -13.16     40.55 o 
  10  -2   8       93.37       95.12     50.13 o 
  11  -2   8       36.28        8.52     47.22 o 
 -12  -1   8       34.64       64.84     51.97 o 
 -11  -1   8      136.87      182.89     54.96 o 
 -10  -1   8      261.60      259.54     53.32 o 
  -9  -1   8        0.15       31.26     40.84 o 
  -8  -1   8       46.68       97.35     46.45 o 
  -7  -1   8     2734.29     2757.34    105.48 o 
  -6  -1   8     1127.44     1142.45     46.73 o 
  -5  -1   8      454.40      391.39     29.81 o 
  -4  -1   8      281.49      214.26     24.99 o 
  -3  -1   8     1443.45     1736.56     66.05 o 
  -2  -1   8     5658.81     5191.67     92.13 o 
  -1  -1   8     6854.22     6667.97    111.19 o 
   0  -1   8      333.15      327.49     23.81 o 
   1  -1   8     2971.54     3162.37     64.03 o 
   2  -1   8      726.07      890.63     26.19 o 
   3  -1   8     2145.19     2313.20     66.81 o 
   4  -1   8       93.51       73.01     18.82 o 
   5  -1   8        0.45       -3.06     19.46 o 
   6  -1   8       79.28       70.57     28.01 o 
   7  -1   8       12.12       30.10     39.19 o 
   8  -1   8      631.91      642.65     64.06 o 
   9  -1   8       27.60       12.29     38.22 o 
  10  -1   8       17.27      -16.35     44.42 o 
  11  -1   8      159.61       74.80     51.48 o 
 -11   0   8       12.30       91.06     49.64 o 
 -10   0   8      109.08      158.41     50.90 o 
  -9   0   8      468.53      440.11     60.38 o 
  -8   0   8      337.43      346.43     56.22 o 
  -7   0   8      441.95      480.75     56.51 o 
  -6   0   8      907.34      847.14     43.95 o 
  -5   0   8     1849.19     1621.71     48.90 o 
  -4   0   8      198.49      212.28     24.81 o 
  -3   0   8      418.48      508.72     29.34 o 
  -2   0   8     2379.83     2977.15     61.66 o 
  -1   0   8     9651.54    13330.93    222.09 o 
   0   0   8      411.97      527.55     26.81 o 
   1   0   8     1210.18     1522.80     32.11 o 
   2   0   8      924.89      900.45     25.17 o 
   3   0   8     3233.25     3407.31     81.74 o 
   4   0   8        9.83       61.75     17.42 o 
   5   0   8     1366.71     1652.46     42.91 o 
   6   0   8      817.34      870.60     37.32 o 
   7   0   8        7.04       -1.35     28.63 o 
   8   0   8       80.25       78.38     46.64 o 
   9   0   8      604.88      610.32     63.19 o 
  10   0   8        0.08      -18.97     43.16 o 
  11   0   8        2.77      -61.55     41.03 o 
 -11   1   8       31.46       33.77     48.38 o 
 -10   1   8        4.05      -49.84     45.29 o 
  -9   1   8      418.20      365.01     59.61 o 
  -8   1   8      178.91      193.44     52.84 o 
  -7   1   8      327.06      282.86     53.13 o 
  -6   1   8      869.42      828.33     70.16 o 
  -5   1   8       37.43       20.94     22.24 o 
  -4   1   8     7670.29     7551.74    127.09 o 
  -3   1   8      755.18      722.65     34.79 o 
  -2   1   8        9.82      110.49     16.79 o 
  -1   1   8      321.01      201.28     32.03 o 
   0   1   8      256.54      256.06     20.02 o 
   1   1   8      979.99      821.24     28.93 o 
   2   1   8     2593.80     2174.31     38.54 o 
   3   1   8      711.32      761.30     28.83 o 
   4   1   8     4328.20     4538.41     71.49 o 
   5   1   8      263.41      270.52     27.63 o 
   6   1   8      183.01      141.32     24.42 o 
   7   1   8     1160.35     1081.19     41.79 o 
   8   1   8      292.43      228.94     52.40 o 
   9   1   8      394.25      370.63     57.09 o 
  10   1   8      256.87      170.80     55.16 o 
  11   1   8       13.14       29.03     46.45 o 
 -11   2   8        0.38      -10.16     49.26 o 
 -10   2   8        1.12      -64.74     43.16 o 
  -9   2   8        2.73      -18.39     42.77 o 
  -8   2   8      300.31      292.92     56.51 o 
  -7   2   8        6.23      -43.64     39.09 o 
  -6   2   8        8.46      -34.91     24.87 o 
  -5   2   8      346.78      439.89     33.22 o 
  -4   2   8     2340.68     2104.75     94.45 o 
  -3   2   8      100.70      140.04     20.67 o 
  -2   2   8      368.92      534.59     27.83 o 
  -1   2   8       20.71        1.36     15.19 o 
   0   2   8     1774.05     2074.58     44.40 o 
   1   2   8    11377.25    12285.95    331.92 o 
   2   2   8      136.27        4.99      9.83 o 
   3   2   8      946.67      972.25     48.61 o 
   4   2   8     3786.21     3863.19     63.36 o 
   5   2   8      360.97      367.84     24.29 o 
   6   2   8      150.36      207.37     24.03 o 
   7   2   8      765.77      748.07     38.55 o 
   8   2   8        0.27        1.01     24.21 o 
   9   2   8      173.80      122.81     36.53 o 
  10   2   8        3.59      -51.15     34.10 o 
  11   2   8       19.59      -11.23     48.77 o 
  12   2   8       61.42       11.42     53.80 o 
 -11   3   8        0.76       33.19     50.51 o 
 -10   3   8        0.27      -12.19     42.68 o 
  -9   3   8        0.89      -36.68     44.71 o 
  -8   3   8        0.82      -18.48     46.64 o 
  -7   3   8        0.11      -15.87     29.11 o 
  -6   3   8      186.29      242.95     33.11 o 
  -5   3   8       41.57       44.70     26.30 o 
  -4   3   8      527.03      487.24     34.92 o 
  -3   3   8      376.16      373.09     27.77 o 
  -2   3   8      921.93     1428.18     39.66 o 
  -1   3   8      376.12      433.41     24.06 o 
   0   3   8     8299.79     8557.83    131.27 o 
   1   3   8     1623.76     1526.62     34.69 o 
   2   3   8     1131.46      764.61     21.94 o 
   3   3   8      189.47      324.55     19.32 o 
   4   3   8      324.25      291.91     21.05 o 
   5   3   8     3794.69     4638.07     74.56 o 
   6   3   8      621.95      697.59     36.88 o 
   7   3   8      105.87      199.12     26.64 o 
   8   3   8      143.13      149.48     27.64 o 
   9   3   8       24.09        4.51     34.06 o 
  10   3   8       89.25      131.58     38.00 o 
  11   3   8        0.57      -37.82     40.30 o 
  12   3   8        0.49      -12.00     53.51 o 
 -11   4   8      113.00      178.06     63.09 o 
 -10   4   8       42.94       51.67     49.64 o 
  -9   4   8       25.89       77.61     51.48 o 
  -8   4   8      371.33      304.73     62.13 o 
  -7   4   8        0.50      -16.62     28.18 o 
  -6   4   8        2.67       11.50     28.78 o 
  -5   4   8      528.99      506.44     38.52 o 
  -4   4   8      481.17      644.67     38.98 o 
  -3   4   8        3.21      -22.85     19.24 o 
  -2   4   8     1656.13     1692.75     45.13 o 
  -1   4   8     1320.62     1376.91     36.62 o 
   0   4   8      103.66       62.88     11.35 o 
   1   4   8     2631.27     2364.64     44.14 o 
   2   4   8      660.25     1088.62     27.55 o 
   3   4   8      799.13      724.51     45.46 o 
   4   4   8     2664.69     3163.17     54.29 o 
   5   4   8       45.32       63.42     18.68 o 
   6   4   8       48.26       39.80     22.26 o 
   7   4   8      151.39      153.52     26.34 o 
   8   4   8     1325.22     1248.84     46.32 o 
   9   4   8       21.93        9.20     31.95 o 
  10   4   8      181.28      117.92     37.91 o 
  11   4   8        0.12       22.08     49.93 o 
  12   4   8       18.86      -83.22     60.19 o 
 -10   5   8       95.41       55.26     51.38 o 
  -9   5   8      491.60      627.65     74.90 o 
  -8   5   8      213.70      174.86     53.22 o 
  -7   5   8      138.29      126.06     76.50 o 
  -6   5   8       17.44       37.31     31.00 o 
  -5   5   8     1556.79     1753.18     60.86 o 
  -4   5   8      775.05      738.66     43.31 o 
  -3   5   8       29.90       42.07     22.03 o 
  -2   5   8      155.05      234.09     23.48 o 
  -1   5   8       75.99       97.25     17.20 o 
   0   5   8       63.07        2.01     10.70 o 
   1   5   8      778.35      676.51     50.71 o 
   2   5   8     4193.07     4646.09    130.83 o 
   3   5   8        0.93       -2.06     12.78 o 
   4   5   8      211.75      264.24     19.47 o 
   5   5   8     1318.80     1167.67     36.05 o 
   6   5   8      651.34      660.73     45.42 o 
   7   5   8       74.67       53.00     24.15 o 
   8   5   8        3.06        8.82     56.61 o 
   9   5   8      320.85      260.77     39.77 o 
  10   5   8        0.95      -15.24     32.92 o 
  11   5   8        2.69       56.42     67.45 o 
  12   5   8      149.06       52.55     64.45 o 
 -10   6   8        0.65       35.13     54.19 o 
  -9   6   8      272.26      165.28     55.64 o 
  -8   6   8      335.58      427.72     67.54 o 
  -7   6   8      198.01      314.18     65.37 o 
  -6   6   8        6.51      -18.54     29.56 o 
  -5   6   8        2.89       -5.25     29.22 o 
  -4   6   8     1087.46     1190.97     50.59 o 
  -3   6   8      629.73      637.49     43.30 o 
  -2   6   8      367.21      380.05     29.15 o 
  -1   6   8     1192.71     1213.84     38.32 o 
   0   6   8     3274.00     3350.50     92.32 o 
   1   6   8        0.96       22.93     28.45 o 
   2   6   8      266.46      201.47     38.13 o 
   3   6   8     3152.97     2862.03     68.69 o 
   4   6   8      510.84      691.05     24.90 o 
   5   6   8      105.19      100.86     19.88 o 
   6   6   8     1721.36     1423.53     67.11 o 
   7   6   8       12.88      -14.76     21.68 o 
   8   6   8      630.63      612.00     80.80 o 
   9   6   8        8.60        4.45     51.29 o 
  10   6   8        3.14      -68.32     54.09 o 
  11   6   8       52.66       44.13     60.77 o 
  12   6   8       33.54       61.84     65.80 o 
  -9   7   8        8.30      -10.55     52.64 o 
  -8   7   8      207.37      167.87     39.41 o 
  -7   7   8       81.24       12.49     31.29 o 
  -6   7   8      344.39      413.23     47.18 o 
  -5   7   8        2.74       -3.12     32.02 o 
  -4   7   8      108.61      137.13     32.90 o 
  -3   7   8        1.91      -30.05     23.44 o 
  -2   7   8      980.37     1052.45     42.74 o 
  -1   7   8     2216.40     2410.14    109.45 o 
   0   7   8       80.60      102.19     30.77 o 
   1   7   8     6610.57     6654.63    173.70 o 
   2   7   8       11.53       72.48     36.39 o 
   3   7   8       16.18       44.03     36.77 o 
   4   7   8      997.79     1148.21     48.68 o 
   5   7   8       41.78       38.59     27.19 o 
   6   7   8      201.34      239.26     38.03 o 
   7   7   8      472.68      553.89     81.00 o 
   8   7   8      144.55      121.64     56.32 o 
   9   7   8        4.77       -8.71     47.80 o 
  10   7   8        0.11        5.90     58.45 o 
  11   7   8       43.13      -35.61     59.22 o 
  12   7   8        9.14      -33.48     59.13 o 
  -9   8   8        6.92      -64.59     43.06 o 
  -8   8   8        0.73      -50.80     33.87 o 
  -7   8   8      175.75      284.80     89.12 o 
  -6   8   8       41.07       29.09     29.15 o 
  -5   8   8       68.73      156.37     35.56 o 
  -4   8   8        9.64        6.17     27.64 o 
  -3   8   8      142.69      133.26     32.28 o 
  -2   8   8      544.36      549.47     38.05 o 
  -1   8   8      726.12      854.21     39.58 o 
   0   8   8      394.15      432.52     27.34 o 
   1   8   8     1270.19     1264.42     57.05 o 
   2   8   8     3468.27     2793.73    101.41 o 
   3   8   8     1009.34      908.28     64.64 o 
   4   8   8       22.13       27.61     28.01 o 
   5   8   8     1312.42     1226.80     54.33 o 
   6   8   8      463.15      500.49     43.27 o 
   7   8   8      222.36      194.53     39.89 o 
   8   8   8        3.40      -64.06     49.55 o 
   9   8   8       84.41      135.86     56.13 o 
  10   8   8       47.73      -19.64     60.48 o 
  11   8   8        6.37      -66.77     44.51 o 
  12   8   8        0.15      -40.06     66.38 o 
  -8   9   8       22.07       25.33     36.20 o 
  -7   9   8       33.75      -24.79     34.02 o 
  -6   9   8        0.83       21.41     37.84 o 
  -5   9   8       15.07      -11.41     30.62 o 
  -4   9   8       25.59       27.28     31.46 o 
  -3   9   8      208.83      223.29     34.68 o 
  -2   9   8      125.43      186.01     38.27 o 
  -1   9   8      662.64      739.49     39.38 o 
   0   9   8      350.10      329.22     37.06 o 
   1   9   8      113.62       64.84     36.97 o 
   2   9   8      151.47      412.91     50.32 o 
   3   9   8     2348.23     2276.79     90.77 o 
   4   9   8        1.04        8.62     30.00 o 
   5   9   8       22.57        0.76     31.40 o 
   6   9   8      519.05      629.04     46.06 o 
   7   9   8       14.20       12.47     33.14 o 
   8   9   8       17.75       26.51     52.35 o 
   9   9   8       30.54       20.42     47.80 o 
  10   9   8      110.13       54.96     58.26 o 
  11   9   8        3.05      -33.19     55.84 o 
  12   9   8       12.78       69.67     60.48 o 
  -8  10   8       32.29      -44.16     31.69 o 
  -7  10   8      130.93       87.93     45.14 o 
  -6  10   8      166.45      140.39     37.76 o 
  -5  10   8      119.61      145.34     51.77 o 
  -4  10   8       60.76       45.91     30.64 o 
  -3  10   8       51.42       18.25     29.62 o 
  -2  10   8      176.71      288.19     33.27 o 
  -1  10   8       94.36       52.22     29.03 o 
   0  10   8      756.07      804.15     69.67 o 
   1  10   8      213.06      227.21     53.61 o 
   2  10   8     1780.00     1703.72     88.64 o 
   3  10   8       16.94      -34.06     40.93 o 
   4  10   8     2818.09     2887.45     79.70 o 
   5  10   8      273.57      348.92     75.43 o 
   6  10   8      405.07      403.65     44.34 o 
   7  10   8       59.75      136.25     58.64 o 
   8  10   8       59.09       95.12     54.38 o 
   9  10   8       36.35       10.16     54.19 o 
  10  10   8       63.44       -3.58     54.58 o 
  11  10   8       77.30       15.77     58.64 o 
  -7  11   8       77.20       65.09     53.76 o 
  -6  11   8      231.52      150.83     49.98 o 
  -5  11   8       15.83      -29.52     35.66 o 
  -4  11   8       61.21       86.36     40.50 o 
  -3  11   8        1.94      -32.81     27.16 o 
  -2  11   8      260.27      361.53     66.58 o 
  -1  11   8      215.74      229.34     55.84 o 
   0  11   8      334.56      437.78     61.35 o 
   1  11   8       14.36       -0.97     45.87 o 
   2  11   8       60.28       29.13     47.71 o 
   3  11   8      516.11      419.98     60.67 o 
   4  11   8      269.67      193.64     53.61 o 
   5  11   8      260.90      248.67     51.67 o 
   6  11   8      453.79      450.97     45.28 o 
   7  11   8       69.47      157.44     56.61 o 
   8  11   8        3.41       23.22     51.97 o 
   9  11   8      234.56      179.22     60.48 o 
  10  11   8       66.11       -9.48     56.90 o 
  11  11   8       52.97        3.19     62.13 o 
  -7  12   8       64.49       13.06     50.22 o 
  -6  12   8      140.55       93.09     57.29 o 
  -5  12   8       57.80       58.93     57.00 o 
  -4  12   8       72.55      -19.45     48.87 o 
  -3  12   8       38.29       38.80     47.51 o 
  -2  12   8       83.95       52.26     53.71 o 
  -1  12   8      230.05      271.15     59.71 o 
   0  12   8        1.54        2.42     47.71 o 
   1  12   8       38.09       78.67     54.87 o 
   2  12   8        0.10       -3.97     44.71 o 
   3  12   8      329.82      233.50     56.61 o 
   4  12   8      672.37      592.71     63.48 o 
   5  12   8       12.89       18.46     34.71 o 
   6  12   8      225.41      244.64     39.96 o 
   7  12   8        1.50      -15.19     48.09 o 
   8  12   8      299.02      234.47     66.19 o 
   9  12   8       15.63      -40.26     52.16 o 
  10  12   8       36.40       12.68     61.55 o 
  11  12   8        2.80      -76.50     51.00 o 
  -6  13   8        8.22      -65.46     43.64 o 
  -5  13   8      173.18       48.00     55.74 o 
  -4  13   8       10.92      -26.71     44.71 o 
  -3  13   8      256.65      334.24     65.03 o 
  -2  13   8       53.54       78.87     50.71 o 
  -1  13   8      323.99      418.04     67.35 o 
   0  13   8      505.85      485.30     68.80 o 
   1  13   8      314.00      286.44     60.38 o 
   2  13   8       53.42      100.83     50.71 o 
   3  13   8      575.27      683.00     69.58 o 
   4  13   8       14.94      -44.42     45.77 o 
   5  13   8      288.24      434.75     47.03 o 
   6  13   8      115.26       91.94     34.21 o 
   7  13   8      399.49      329.98     66.38 o 
   8  13   8       10.54      -51.29     50.90 o 
   9  13   8        0.43      -60.29     58.16 o 
  10  13   8      111.55      -12.48     64.45 o 
  11  13   8       29.11      -46.93     58.64 o 
  -5  14   8        6.20      -78.09     52.06 o 
  -4  14   8       16.15      -77.80     51.87 o 
  -3  14   8       25.03        7.74     51.09 o 
  -2  14   8       85.90      124.45     54.87 o 
  -1  14   8      535.55      713.87     78.58 o 
   0  14   8      290.96      293.79     67.06 o 
   1  14   8       40.81       17.81     47.90 o 
   2  14   8       28.13       50.90     52.45 o 
   3  14   8      304.05      340.05     57.38 o 
   4  14   8       85.56       75.58     45.00 o 
   5  14   8        3.92       23.28     34.29 o 
   6  14   8        2.25       61.49     36.25 o 
   7  14   8      278.00      262.05     66.29 o 
   8  14   8       14.33      -59.51     55.84 o 
   9  14   8        3.36      -23.03     62.22 o 
  10  14   8       65.16      122.03     67.84 o 
  -4  15   8        5.58      -22.06     46.84 o 
  -3  15   8       65.28       45.77     52.06 o 
  -2  15   8        1.00       12.68     51.48 o 
  -1  15   8       67.11       82.06     59.13 o 
   0  15   8      451.78      377.50     67.93 o 
   1  15   8      189.39      178.93     64.45 o 
   2  15   8        7.40      -24.10     50.90 o 
   3  15   8       13.51      -46.55     47.13 o 
   4  15   8      132.88      155.41     51.38 o 
   5  15   8       84.62       52.18     36.49 o 
   6  15   8        9.68       59.42     51.87 o 
   7  15   8      148.26       61.45     66.09 o 
   8  15   8      179.79      155.80     70.54 o 
   9  15   8        8.98      -80.56     53.71 o 
  10  15   8       35.93      -54.38     68.03 o 
  -3  16   8       24.37      -59.80     52.84 o 
  -2  16   8       66.46       88.06     62.22 o 
  -1  16   8       13.54       16.55     55.93 o 
   0  16   8       38.71       54.48     56.22 o 
   1  16   8      242.87      327.76     67.06 o 
   2  16   8        6.49      -66.92     44.61 o 
   3  16   8      127.52       11.61     55.06 o 
   4  16   8      101.49       49.84     55.93 o 
   5  16   8        1.90      -47.68     31.79 o 
   6  16   8       12.32        1.55     50.51 o 
   7  16   8       67.56       84.38     62.80 o 
   8  16   8       60.44       26.71     61.84 o 
   9  16   8        5.96      -94.54     65.61 o 
  -2  17   8        0.20      -68.51     45.68 o 
  -1  17   8       64.67       25.74     61.35 o 
   0  17   8        6.42      -35.71     56.61 o 
   1  17   8        2.54       -0.10     52.84 o 
   2  17   8      172.24      246.28     68.71 o 
   3  17   8       16.18      -68.95     45.97 o 
   4  17   8      274.44      185.89     63.67 o 
   5  17   8       79.87       -4.91     69.19 o 
   6  17   8       94.08      137.41     62.42 o 
   7  17   8       32.96      -13.84     59.42 o 
   8  17   8       12.07      -14.90     62.42 o 
   0  18   8       48.76       32.71     59.13 o 
   1  18   8       12.93      -27.29     56.61 o 
   2  18   8        7.03        0.39     59.03 o 
   3  18   8       28.48      -13.55     56.03 o 
   4  18   8        0.42      -12.39     52.74 o 
   5  18   8      293.20      287.54     50.03 o 
   6  18   8        2.10      -17.90     58.74 o 
  -6 -16   9       65.88       19.45     42.68 o 
  -5 -16   9      135.24      102.67     47.22 o 
  -4 -16   9      442.76      473.20     61.16 o 
  -3 -16   9      114.83       70.16     41.90 o 
  -2 -16   9       17.79       79.83     43.16 o 
  -1 -16   9       36.91       13.16     44.32 o 
   0 -16   9      153.56      131.90     49.55 o 
  -8 -15   9       57.48       81.29     46.74 o 
  -7 -15   9      341.21      347.98     60.00 o 
  -6 -15   9       10.31      -21.77     37.55 o 
  -5 -15   9        3.78      -30.10     39.39 o 
  -4 -15   9      400.05      436.91     61.55 o 
  -3 -15   9      464.18      497.30     64.06 o 
  -2 -15   9       32.79       72.00     38.80 o 
  -1 -15   9        2.00      -13.16     35.61 o 
   0 -15   9       52.74       -8.23     39.77 o 
   1 -15   9      421.34      339.37     56.32 o 
   2 -15   9       34.42      -20.52     40.16 o 
  -8 -14   9      147.98      179.41     49.45 o 
  -7 -14   9      156.31      187.73     48.09 o 
  -6 -14   9      215.49      207.67     49.16 o 
  -5 -14   9        3.51       58.16     40.26 o 
  -4 -14   9      152.54       94.83     46.06 o 
  -3 -14   9      589.55      629.48     64.25 o 
  -2 -14   9      238.87      257.50     49.74 o 
  -1 -14   9       21.17       22.26     36.39 o 
   0 -14   9       82.19       22.26     38.22 o 
   1 -14   9      175.83      311.40     54.58 o 
   2 -14   9      346.05      301.44     57.00 o 
   3 -14   9      209.73      142.44     55.26 o 
  -9 -13   9       50.29       83.51     42.19 o 
  -8 -13   9      774.69      829.89     69.58 o 
  -7 -13   9       33.08       34.84     42.58 o 
  -6 -13   9      152.32      187.06     50.22 o 
  -5 -13   9       17.91        7.26     36.87 o 
  -4 -13   9       17.66      -54.43     36.29 o 
  -3 -13   9      245.66      220.25     49.45 o 
  -2 -13   9      609.36      642.06     59.90 o 
  -1 -13   9      135.12      129.86     44.71 o 
   0 -13   9       22.95       24.29     39.19 o 
   1 -13   9       20.27       53.42     39.58 o 
   2 -13   9       59.89       50.03     40.84 o 
   3 -13   9      649.12      734.96     72.38 o 
   4 -13   9       51.51      120.28     56.61 o 
 -10 -12   9      140.62      123.19     45.38 o 
  -9 -12   9      587.81      638.58     64.25 o 
  -8 -12   9       39.86       33.48     39.97 o 
  -7 -12   9      204.85      301.05     52.06 o 
  -6 -12   9        1.81       -2.32     38.13 o 
  -5 -12   9       86.54      109.83     40.26 o 
  -4 -12   9       55.48       17.13     39.29 o 
  -3 -12   9        5.22      -21.58     31.26 o 
  -2 -12   9      314.27      366.08     53.13 o 
  -1 -12   9      371.00      345.55     35.68 o 
   0 -12   9       64.31        4.26     31.45 o 
   1 -12   9        7.66       -0.29     37.16 o 
   2 -12   9      102.42      169.44     46.06 o 
   3 -12   9      137.22      130.74     48.67 o 
   4 -12   9      510.34      462.75     67.54 o 
   5 -12   9        0.47      -21.77     46.35 o 
 -10 -11   9       96.81      126.48     42.38 o 
  -9 -11   9       24.08       82.45     46.35 o 
  -8 -11   9      950.08      912.34     69.19 o 
  -7 -11   9      384.40      332.60     52.74 o 
  -6 -11   9       82.68       60.00     39.39 o 
  -5 -11   9       84.34       88.06     40.93 o 
  -4 -11   9      320.77      338.02     50.22 o 
  -3 -11   9      201.59      241.63     45.97 o 
  -2 -11   9      400.19      518.20     55.55 o 
  -1 -11   9      701.65      676.13     58.55 o 
   0 -11   9       68.38      105.19     36.68 o 
   1 -11   9       39.53      102.96     38.13 o 
   2 -11   9      363.59      415.14     54.00 o 
   3 -11   9      322.36      353.21     58.06 o 
   4 -11   9        1.45      -59.08     39.39 o 
   5 -11   9       77.38       11.32     44.32 o 
   6 -11   9        3.40      -74.61     51.09 o 
 -11 -10   9      485.12      554.39     65.42 o 
 -10 -10   9      195.79      200.02     50.71 o 
  -9 -10   9       24.77       31.45     39.77 o 
  -8 -10   9      401.53      365.79     56.03 o 
  -7 -10   9     2338.37     2265.95     98.41 o 
  -6 -10   9      453.82      507.36     57.67 o 
  -5 -10   9      189.79      298.82     49.45 o 
  -4 -10   9      439.53      447.07     57.00 o 
  -3 -10   9      604.69      600.26     57.48 o 
  -2 -10   9      661.46      846.34     66.58 o 
  -1 -10   9       49.70       65.42     37.93 o 
   0 -10   9      208.24      227.89     44.32 o 
   1 -10   9        2.41       68.22     38.32 o 
   2 -10   9      586.26      577.91     57.77 o 
   3 -10   9      274.58      315.27     51.29 o 
   4 -10   9        0.71      -63.19     43.55 o 
   5 -10   9        4.73      -26.22     46.55 o 
   6 -10   9       35.83      -59.90     47.90 o 
   7 -10   9        3.35       -0.29     51.09 o 
 -11  -9   9       98.12      107.03     49.26 o 
 -10  -9   9      122.43      142.19     35.28 o 
  -9  -9   9      515.47      517.23     46.83 o 
  -8  -9   9        0.56      -25.93     33.68 o 
  -7  -9   9      261.49      207.76     45.77 o 
  -6  -9   9     1755.55     1664.53     83.61 o 
  -5  -9   9      110.46      113.90     43.64 o 
  -4  -9   9       48.90       59.13     38.61 o 
  -3  -9   9     1395.64     1445.93     75.38 o 
  -2  -9   9      914.37      764.77     58.74 o 
  -1  -9   9     1142.94     1089.91     70.16 o 
   0  -9   9        0.87      -34.08     22.72 o 
   1  -9   9      559.44      548.59     52.55 o 
   2  -9   9      756.16      859.41     64.55 o 
   3  -9   9     1410.62     1559.73     81.48 o 
   4  -9   9       19.37        6.58     36.87 o 
   5  -9   9        9.64      -58.79     39.19 o 
   6  -9   9       22.72      -45.48     49.45 o 
   7  -9   9       12.69        1.45     47.42 o 
 -11  -8   9      292.85      276.76     54.48 o 
 -10  -8   9      159.79      172.54     48.29 o 
  -9  -8   9      121.34       93.78     33.44 o 
  -8  -8   9      402.69      414.13     41.34 o 
  -7  -8   9      123.17      175.11     34.55 o 
  -6  -8   9      766.36      756.24     45.93 o 
  -5  -8   9     2351.49     2323.53     94.54 o 
  -4  -8   9      267.25      354.47     48.09 o 
  -3  -8   9       12.10       17.22     33.68 o 
  -2  -8   9     1386.51     1409.35     69.38 o 
  -1  -8   9      511.05      593.49     52.74 o 
   0  -8   9     3075.27     3061.59    104.41 o 
   1  -8   9       79.33      115.93     36.19 o 
   2  -8   9       13.62       49.84     35.51 o 
   3  -8   9      711.90      656.00     62.51 o 
   4  -8   9      887.07      742.80     67.54 o 
   5  -8   9      113.44       77.13     50.42 o 
   6  -8   9        5.08      -68.95     45.97 o 
   7  -8   9      285.33      189.86     55.74 o 
   8  -8   9        0.31      -26.03     48.48 o 
 -11  -7   9       86.39      150.86     48.00 o 
 -10  -7   9      675.68      638.10     63.87 o 
  -9  -7   9       18.30       11.32     39.48 o 
  -8  -7   9        8.17       11.12     27.06 o 
  -7  -7   9       33.63       35.02     30.17 o 
  -6  -7   9       29.19        9.61     27.38 o 
  -5  -7   9     1033.82      981.87     46.61 o 
  -4  -7   9      817.83      715.89     32.37 o 
  -3  -7   9       74.00       48.60     25.28 o 
  -2  -7   9      308.80      466.04     46.45 o 
  -1  -7   9     1624.56     1619.82     71.03 o 
   0  -7   9     3231.61     3027.14    102.19 o 
   1  -7   9     1379.52     1581.79     71.80 o 
   2  -7   9       21.50       -6.19     32.42 o 
   3  -7   9      172.95      226.25     45.00 o 
   4  -7   9      643.03      609.36     65.61 o 
   5  -7   9      875.58      970.02     74.80 o 
   6  -7   9       14.77       34.35     46.84 o 
   7  -7   9       13.54      -18.87     40.45 o 
   8  -7   9      207.71      141.86     51.97 o 
   9  -7   9      148.68      -59.22     49.74 o 
 -11  -6   9      502.85      415.72     62.03 o 
 -10  -6   9       43.99      -24.87     39.00 o 
  -9  -6   9      155.21      110.70     44.03 o 
  -8  -6   9        0.13      -16.84     33.19 o 
  -7  -6   9      191.59      228.38     46.35 o 
  -6  -6   9      274.49      360.17     35.69 o 
  -5  -6   9      457.94      560.23     38.52 o 
  -4  -6   9      317.29      293.30     27.12 o 
  -3  -6   9      906.77      950.74     31.62 o 
  -2  -6   9      782.68      667.77     36.70 o 
  -1  -6   9      541.59      662.74     37.36 o 
   0  -6   9      197.26      203.24     32.08 o 
   1  -6   9      911.85      829.02     40.67 o 
   2  -6   9       39.45      -10.64     28.06 o 
   3  -6   9      560.42      508.14     51.00 o 
   4  -6   9        3.68      -26.61     39.97 o 
   5  -6   9      729.51      737.48     68.51 o 
   6  -6   9      506.56      606.36     67.45 o 
   7  -6   9       17.82      -51.00     42.77 o 
   8  -6   9        7.99      -24.29     42.09 o 
   9  -6   9      477.12      270.66     61.84 o 
 -12  -5   9       17.81       -2.23     37.93 o 
 -11  -5   9      319.43      469.14     64.45 o 
 -10  -5   9      687.94      687.06     68.61 o 
  -9  -5   9        3.04       24.87     38.51 o 
  -8  -5   9      204.20      250.54     46.84 o 
  -7  -5   9      111.86      129.67     40.84 o 
  -6  -5   9      570.99      619.52     54.67 o 
  -5  -5   9        0.89       41.93     36.82 o 
  -4  -5   9        2.42        1.25     24.29 o 
  -3  -5   9     1681.78     1711.71     72.43 o 
  -2  -5   9      524.07      659.12     52.26 o 
  -1  -5   9      644.91      772.82     49.01 o 
   0  -5   9      380.57      468.01     32.91 o 
   1  -5   9      222.30      177.69     24.80 o 
   2  -5   9      775.86      824.01     41.13 o 
   3  -5   9       27.93       15.39     30.97 o 
   4  -5   9      104.77       31.55     39.58 o 
   5  -5   9      110.19       69.58     43.84 o 
   6  -5   9     1350.94     1130.85     77.42 o 
   7  -5   9      239.39      199.64     50.22 o 
   8  -5   9      330.33      362.30     62.80 o 
   9  -5   9        9.22      -65.75     43.84 o 
 -12  -4   9       64.54      150.57     53.03 o 
 -11  -4   9       16.94       -8.32     47.42 o 
 -10  -4   9      534.81      503.68     62.42 o 
  -9  -4   9      496.33      506.49     58.84 o 
  -8  -4   9      358.14      324.37     50.71 o 
  -7  -4   9      241.79      246.76     47.71 o 
  -6  -4   9     1026.24     1078.78     66.38 o 
  -5  -4   9     1666.90     1673.24    119.90 o 
  -4  -4   9     1957.89     2187.34    120.77 o 
  -3  -4   9       23.59       12.64     19.00 o 
  -2  -4   9      178.86      154.99     23.20 o 
  -1  -4   9     6909.70     6915.38    121.27 o 
   0  -4   9     4675.18     4481.13     87.82 o 
   1  -4   9        4.76      -10.24     18.92 o 
   2  -4   9      184.22      154.67     24.83 o 
   3  -4   9       89.84       64.51     24.50 o 
   4  -4   9       61.61       23.37     28.78 o 
   5  -4   9       10.98       53.42     44.22 o 
   6  -4   9        5.71       20.32     41.90 o 
   7  -4   9      836.54      744.16     66.38 o 
   8  -4   9      172.59      170.12     50.42 o 
   9  -4   9      360.06      333.56     62.90 o 
  10  -4   9        6.26        0.29     43.93 o 
 -12  -3   9       44.57      207.47     56.42 o 
 -11  -3   9      165.40      179.22     53.90 o 
 -10  -3   9        8.73       11.52     40.64 o 
  -9  -3   9      622.83      525.17     60.48 o 
  -8  -3   9      399.39      330.18     53.80 o 
  -7  -3   9      487.89      400.53     57.00 o 
  -6  -3   9        2.20        3.58     32.71 o 
  -5  -3   9      306.99      349.38     28.93 o 
  -4  -3   9     1589.09     1303.75     45.43 o 
  -3  -3   9      966.41     1387.85     61.55 o 
  -2  -3   9     1152.55      950.81     38.62 o 
  -1  -3   9      395.60      373.41     26.00 o 
   0  -3   9      924.32     1166.96     40.91 o 
   1  -3   9     4598.46     5006.11     94.70 o 
   2  -3   9      335.53      250.19     25.21 o 
   3  -3   9      638.87      568.69     35.04 o 
   4  -3   9      121.79      142.54     58.35 o 
   5  -3   9        2.21      -40.52     27.01 o 
   6  -3   9      746.56      722.58     64.74 o 
   7  -3   9        1.54      -55.88     37.26 o 
   8  -3   9       75.16       66.09     46.06 o 
   9  -3   9        0.93       27.58     46.74 o 
  10  -3   9      497.04      534.46     69.29 o 
 -11  -2   9        6.24      -18.10     43.84 o 
 -10  -2   9       15.93      -23.90     41.03 o 
  -9  -2   9       12.89       68.42     44.22 o 
  -8  -2   9      881.22      868.02     69.38 o 
  -7  -2   9      476.49      516.75     57.19 o 
  -6  -2   9        3.15       29.51     34.93 o 
  -5  -2   9      435.61      395.81     31.28 o 
  -4  -2   9     1383.79     1397.09     46.77 o 
  -3  -2   9    10550.46    11385.09    180.26 o 
  -2  -2   9      770.18      542.71     58.50 o 
  -1  -2   9      977.98      804.36     33.67 o 
   0  -2   9      150.57      264.36     23.06 o 
   1  -2   9      713.18      527.60     44.13 o 
   2  -2   9      163.38      144.86     34.01 o 
   3  -2   9     2492.67     2386.98     82.35 o 
   4  -2   9       22.41       -5.46     21.84 o 
   5  -2   9      576.92      618.47     41.72 o 
   6  -2   9      269.33      219.60     45.63 o 
   7  -2   9      527.67      441.46     56.61 o 
   8  -2   9       45.35        5.13     39.87 o 
   9  -2   9      174.68      181.93     51.87 o 
  10  -2   9       32.47      -31.84     46.16 o 
  11  -2   9      271.29      365.21     64.45 o 
 -11  -1   9        5.02       86.61     45.48 o 
 -10  -1   9        2.48      -52.84     35.22 o 
  -9  -1   9       33.73        3.48     40.93 o 
  -8  -1   9        8.67       12.68     39.48 o 
  -7  -1   9      713.22      596.78     59.71 o 
  -6  -1   9      149.57      102.09     39.87 o 
  -5  -1   9     1677.64     1497.76     49.45 o 
  -4  -1   9      183.08      139.04     23.79 o 
  -3  -1   9      369.79      359.35     69.67 o 
  -2  -1   9     1123.41     1254.97     42.13 o 
  -1  -1   9      126.46      123.22     19.35 o 
   0  -1   9     2575.59     2456.65     58.64 o 
   1  -1   9     1351.77     1319.72     41.32 o 
   2  -1   9     2752.63     2937.15     49.47 o 
   3  -1   9       12.95       19.30     14.77 o 
   4  -1   9       64.98       80.46     18.68 o 
   5  -1   9       26.21       15.82     21.51 o 
   6  -1   9     1270.96     1250.97     52.47 o 
   7  -1   9      254.64      282.86     48.09 o 
   8  -1   9       77.15       25.55     44.13 o 
   9  -1   9        8.70      -42.97     40.45 o 
  10  -1   9       23.70      -66.05     44.03 o 
  11  -1   9       35.32      -32.61     48.87 o 
 -11   0   9        0.69      -19.74     43.74 o 
 -10   0   9       55.07       83.32     49.35 o 
  -9   0   9       93.84      -45.58     38.13 o 
  -8   0   9       16.57      -14.52     41.42 o 
  -7   0   9      197.88      270.57     52.16 o 
  -6   0   9      829.53      880.53     43.85 o 
  -5   0   9      166.47      211.73     29.95 o 
  -4   0   9      694.98      604.90     84.62 o 
  -3   0   9        1.22       -0.97     18.89 o 
  -2   0   9      331.17      377.09     27.58 o 
  -1   0   9     1014.77      866.38     34.24 o 
   0   0   9     5948.59     6856.51    217.20 o 
   1   0   9      139.52      169.70     15.34 o 
   2   0   9      377.16      317.69     19.41 o 
   3   0   9     2916.56     2600.57     48.67 o 
   4   0   9       13.85      -25.63     17.09 o 
   5   0   9        4.37      -28.17     18.78 o 
   6   0   9      850.07      760.30     39.15 o 
   7   0   9      660.64      682.92     50.71 o 
   8   0   9      120.33       45.98     33.80 o 
   9   0   9        3.89      -58.35     38.90 o 
  10   0   9        2.32       23.71     41.80 o 
  11   0   9      117.02       57.19     48.67 o 
 -11   1   9       18.63       25.26     44.51 o 
 -10   1   9       66.19       92.71     50.42 o 
  -9   1   9      142.97      154.15     52.16 o 
  -8   1   9       32.51       70.93     44.51 o 
  -7   1   9        1.01        4.16     40.84 o 
  -6   1   9       88.38       93.62     28.17 o 
  -5   1   9       25.56       16.13     23.31 o 
  -4   1   9     1151.69      928.82     38.37 o 
  -3   1   9      331.52      285.98     24.92 o 
  -2   1   9      502.65      442.01     28.34 o 
  -1   1   9      353.51      562.37     28.47 o 
   0   1   9     1733.23     1707.94     43.21 o 
   1   1   9     4271.85     4929.34     87.36 o 
   2   1   9      105.15      132.30     13.85 o 
   3   1   9     2495.93     2381.70     46.02 o 
   4   1   9     9829.50    10186.41    134.47 o 
   5   1   9      545.10      495.88     29.61 o 
   6   1   9      986.19      959.96     38.95 o 
   7   1   9      427.38      523.96     34.95 o 
   8   1   9      477.97      585.55     38.19 o 
   9   1   9        4.90        0.42     46.30 o 
  10   1   9       39.41       36.29     48.19 o 
  11   1   9       20.77      -63.77     45.29 o 
 -11   2   9        1.13        8.71     44.32 o 
 -10   2   9       62.99       27.19     49.74 o 
  -9   2   9       12.39      -41.51     40.84 o 
  -8   2   9      543.02      425.40     60.29 o 
  -7   2   9       35.85       60.09     45.00 o 
  -6   2   9       39.12       13.64     28.08 o 
  -5   2   9       13.83       40.26     26.07 o 
  -4   2   9       69.59       45.64     21.36 o 
  -3   2   9     1455.70     1292.79     63.29 o 
  -2   2   9     1201.19     1538.46     43.19 o 
  -1   2   9      102.42      176.35     22.31 o 
   0   2   9      373.88      544.56     25.16 o 
   1   2   9      923.28     1077.75     42.05 o 
   2   2   9     1653.65     1956.90     54.07 o 
   3   2   9      810.75      673.44     25.40 o 
   4   2   9     2190.47     2334.18     47.41 o 
   5   2   9      657.86      686.58     31.99 o 
   6   2   9      640.58      787.03     37.39 o 
   7   2   9      847.56      818.20     38.67 o 
   8   2   9      461.81      422.11     33.97 o 
   9   2   9      394.55      335.40     57.77 o 
  10   2   9      205.58      119.75     41.75 o 
  11   2   9      124.50       80.71     53.80 o 
 -11   3   9      193.87      283.82     64.16 o 
 -10   3   9       18.59       72.29     51.97 o 
  -9   3   9      696.09      846.34     75.67 o 
  -8   3   9      890.53      848.86     76.93 o 
  -7   3   9      735.41      817.01     50.21 o 
  -6   3   9       76.07      117.36     32.73 o 
  -5   3   9       42.24       -3.56     40.79 o 
  -4   3   9       64.83       52.81     23.84 o 
  -3   3   9      103.25       43.66     20.61 o 
  -2   3   9     1676.47     1433.25     41.87 o 
  -1   3   9     1081.99     1378.55     37.97 o 
   0   3   9        2.37       22.50     22.45 o 
   1   3   9      168.02      132.13     14.23 o 
   2   3   9     1450.49     2293.94     40.72 o 
   3   3   9     2541.18     2237.01     42.31 o 
   4   3   9      922.59      876.68     31.26 o 
   5   3   9     1201.34     1221.83     37.33 o 
   6   3   9      688.78      653.85     35.13 o 
   7   3   9     2044.93     1634.92     49.50 o 
   8   3   9      190.91      184.97     30.59 o 
   9   3   9       76.58       89.70     36.89 o 
  10   3   9      383.15      294.55     54.29 o 
  11   3   9       67.77       66.24     41.47 o 
 -10   4   9      269.63      337.63     62.32 o 
  -9   4   9        2.24      -21.77     49.93 o 
  -8   4   9      136.47      138.19     55.35 o 
  -7   4   9       88.72       53.68     45.87 o 
  -6   4   9      357.70      300.65     47.42 o 
  -5   4   9        0.69      -21.78     28.21 o 
  -4   4   9      753.72      776.27     40.07 o 
  -3   4   9       18.87       20.79     21.46 o 
  -2   4   9      412.24      483.90     28.68 o 
  -1   4   9     5686.03     5296.60     91.55 o 
   0   4   9     2210.90     2644.71     52.25 o 
   1   4   9     1326.58     1210.99     30.02 o 
   2   4   9     1889.37     2203.92     45.22 o 
   3   4   9        1.89        6.40     12.37 o 
   4   4   9        1.22       38.70     15.95 o 
   5   4   9        5.31        7.90     17.89 o 
   6   4   9       68.30       69.10     23.65 o 
   7   4   9     1429.40     1319.85     44.89 o 
   8   4   9      915.39      926.13     43.18 o 
   9   4   9        9.11       33.97     30.48 o 
  10   4   9      337.00      317.42     65.95 o 
  11   4   9      273.98      249.28     76.93 o 
  12   4   9       12.42      -16.64     71.32 o 
 -10   5   9       25.20       86.12     48.19 o 
  -9   5   9       19.32      -47.32     44.42 o 
  -8   5   9      112.86       88.64     50.22 o 
  -7   5   9      242.32      211.94     38.90 o 
  -6   5   9        0.39       12.15     35.51 o 
  -5   5   9      154.50      174.82     33.97 o 
  -4   5   9       24.53       26.69     25.78 o 
  -3   5   9        3.66       -3.96     21.29 o 
  -2   5   9     3588.33     3640.63     73.92 o 
  -1   5   9       34.23       20.45     14.75 o 
   0   5   9      254.13      217.26     17.95 o 
   1   5   9     3874.36     3614.04    114.09 o 
   2   5   9     1004.76     1227.33     67.74 o 
   3   5   9      524.80      583.78     22.06 o 
   4   5   9      102.93      148.67     17.93 o 
   5   5   9     1612.82     1579.41     96.65 o 
   6   5   9       64.62       37.44     23.02 o 
   7   5   9       77.32       40.55     32.98 o 
   8   5   9       92.44      109.09     27.18 o 
   9   5   9      874.73      802.60     79.93 o 
  10   5   9       32.15       -7.26     53.80 o 
  12   5   9      249.64       87.29     75.77 o 
 -10   6   9        0.09      102.96     57.00 o 
  -9   6   9        7.81       92.71     54.87 o 
  -8   6   9       74.67      133.83     55.35 o 
  -7   6   9      126.38       75.97     34.10 o 
  -6   6   9        9.11      -34.24     29.96 o 
  -5   6   9      172.45      243.39     36.10 o 
  -4   6   9      307.18      371.76     37.28 o 
  -3   6   9       35.42       49.55     25.81 o 
  -2   6   9      177.88      115.79     31.69 o 
  -1   6   9       23.49        1.84     16.67 o 
   0   6   9      861.54      729.10     25.51 o 
   1   6   9     1846.66     1860.39     79.16 o 
   2   6   9      996.52     1292.74     70.45 o 
   3   6   9     1386.54     1303.87     69.19 o 
   4   6   9      819.47      685.55     25.09 o 
   5   6   9       37.35       12.44     28.02 o 
   6   6   9      462.65      468.52     42.38 o 
   7   6   9        8.43      -26.95     31.01 o 
   8   6   9      107.24      110.12     60.29 o 
   9   6   9        8.78        3.87     50.61 o 
  10   6   9        2.50      -76.35     50.90 o 
  11   6   9        1.29      -49.64     59.13 o 
  12   6   9      205.38      149.80     66.38 o 
  -9   7   9       51.89       62.61     51.38 o 
  -8   7   9        6.95      -27.58     47.80 o 
  -7   7   9       57.12       81.68     40.11 o 
  -6   7   9       95.63       72.45     33.72 o 
  -5   7   9        3.26       12.70     32.47 o 
  -4   7   9      195.58      276.50     34.98 o 
  -3   7   9       33.43       21.87     25.96 o 
  -2   7   9      350.42      443.05     33.87 o 
  -1   7   9     1274.55     1509.90     54.29 o 
   0   7   9      338.40      273.19     20.94 o 
   1   7   9      274.02      278.41     42.97 o 
   2   7   9      788.58      670.61     56.51 o 
   3   7   9     2941.56     2710.12     99.38 o 
   4   7   9      136.48      190.26     29.80 o 
   5   7   9      782.28      920.37     50.99 o 
   6   7   9        1.92      -45.73     30.49 o 
   7   7   9        0.11      -35.62     31.56 o 
   8   7   9       86.11      133.64     61.06 o 
   9   7   9       57.86       67.64     57.09 o 
  10   7   9      111.92       86.12     59.51 o 
  11   7   9       65.24       18.68     66.58 o 
  12   7   9       79.76       25.35     72.00 o 
  -9   8   9       25.66        7.74     53.42 o 
  -8   8   9        5.20      -20.08     33.22 o 
  -7   8   9        0.41      -43.27     41.95 o 
  -6   8   9        6.98      -15.47     31.72 o 
  -5   8   9      312.60      355.32     41.77 o 
  -4   8   9        0.18      -14.95     31.00 o 
  -3   8   9      166.74       95.34     30.50 o 
  -2   8   9      212.23      190.78     30.61 o 
  -1   8   9      147.32      176.21     24.96 o 
   0   8   9      188.28      252.80     38.42 o 
   1   8   9       96.71       97.16     39.19 o 
   2   8   9     1891.38     1735.07     79.93 o 
   3   8   9      227.74      305.79     51.67 o 
   4   8   9     1064.61     1202.87     54.49 o 
   5   8   9      129.81      177.15     34.04 o 
   6   8   9     1670.25     1545.77     63.13 o 
   7   8   9      144.57       97.23     35.94 o 
   8   8   9     1305.49     1407.03     95.90 o 
   9   8   9       24.59      -73.74     49.16 o 
  10   8   9       18.01      -32.22     56.90 o 
  11   8   9       38.72      -12.58     57.00 o 
  12   8   9       58.48       -2.71     61.84 o 
  -8   9   9       86.41      161.62     46.01 o 
  -7   9   9        0.26      -50.28     33.52 o 
  -6   9   9        4.59      -50.91     38.71 o 
  -5   9   9      230.23      359.38     41.47 o 
  -4   9   9      210.17      286.60     37.35 o 
  -3   9   9        0.35      -40.38     26.92 o 
  -2   9   9      162.16      137.24     30.16 o 
  -1   9   9       41.98       72.55     24.82 o 
   0   9   9       24.04       -3.19     38.03 o 
   1   9   9        3.23      -27.10     37.55 o 
   2   9   9       89.23      143.99     42.87 o 
   3   9   9     1658.17     1631.82     81.09 o 
   4   9   9      425.56      429.39     40.90 o 
   5   9   9     1055.73     1147.45     55.33 o 
   6   9   9       16.31       20.70     34.83 o 
   7   9   9     1073.67     1179.58     83.71 o 
   8   9   9      126.76       86.90     50.22 o 
   9   9   9      397.68      323.98     66.29 o 
  10   9   9       66.33       57.87     56.32 o 
  11   9   9       52.30       94.64     59.71 o 
  -8  10   9       42.11      -23.01     36.82 o 
  -7  10   9        0.10      -48.59     32.39 o 
  -6  10   9       22.14       36.59     33.11 o 
  -5  10   9       75.38       25.13     30.01 o 
  -4  10   9      224.73      243.47     36.90 o 
  -3  10   9        5.72       43.70     30.56 o 
  -2  10   9       16.05       27.58     46.93 o 
  -1  10   9       24.98       72.58     46.64 o 
   0  10   9      440.56      522.84     67.25 o 
   1  10   9      666.04      612.45     65.03 o 
   2  10   9      307.40      360.66     58.64 o 
   3  10   9        6.24        4.45     44.32 o 
   4  10   9      392.12      390.74     40.26 o 
   5  10   9      121.03       92.47     35.41 o 
   6  10   9     1971.81     1856.39     77.03 o 
   7  10   9       44.66       15.21     34.41 o 
   8  10   9      748.59      751.99     79.25 o 
   9  10   9       24.25      -76.93     51.29 o 
  10  10   9       51.97      -18.68     56.61 o 
  11  10   9        0.31        0.77     59.32 o 
  -7  11   9       53.86       80.30     36.58 o 
  -6  11   9        1.38      -18.64     34.32 o 
  -5  11   9       40.59      -39.68     43.84 o 
  -4  11   9        0.08      -39.97     41.80 o 
  -3  11   9       49.33       -4.45     51.00 o 
  -2  11   9       42.87       47.42     47.42 o 
  -1  11   9     2122.49     2356.04    111.28 o 
   0  11   9       90.52      195.86     53.90 o 
   1  11   9       27.29        0.29     50.22 o 
   2  11   9      572.35      571.13     66.77 o 
   3  11   9      274.98      317.98     54.19 o 
   4  11   9       60.57       42.48     47.51 o 
   5  11   9       33.44       -1.15     36.30 o 
   6  11   9       38.56       30.91     34.76 o 
   7  11   9      584.34      432.56     66.29 o 
   8  11   9       47.87        6.58     50.22 o 
   9  11   9      711.45      680.97     88.25 o 
  10  11   9       41.62      -11.52     49.45 o 
  11  11   9       31.19      -14.90     64.74 o 
  -6  12   9        2.82      -61.55     51.87 o 
  -5  12   9        1.97      -50.51     56.03 o 
  -4  12   9      176.52      181.06     62.51 o 
  -3  12   9       95.40       83.71     55.74 o 
  -2  12   9      110.77      111.19     52.55 o 
  -1  12   9      262.98      317.31     67.45 o 
   0  12   9      590.21      539.39     69.00 o 
   1  12   9       26.22       38.90     49.45 o 
   2  12   9     2201.92     2287.43    111.09 o 
   3  12   9       70.73       82.83     53.90 o 
   4  12   9        5.71       37.16     49.16 o 
   5  12   9       21.25      -10.37     32.69 o 
   6  12   9       91.92       42.90     34.15 o 
   7  12   9      103.79      131.61     54.00 o 
   8  12   9       95.00      108.77     62.71 o 
   9  12   9       68.45       56.71     54.87 o 
  10  12   9      280.22      234.57     71.03 o 
  11  12   9        0.25      -79.98     53.32 o 
  -6  13   9        0.20      -77.95     51.97 o 
  -5  13   9        6.21      -65.51     46.55 o 
  -4  13   9        4.00      -57.77     45.48 o 
  -3  13   9      207.07      100.06     56.22 o 
  -2  13   9       57.71      -11.42     47.80 o 
  -1  13   9       48.14       25.84     54.67 o 
   0  13   9        0.24       10.93     52.84 o 
   1  13   9       86.62       42.87     55.35 o 
   2  13   9       16.05        2.13     52.93 o 
   3  13   9     1357.85     1317.03     90.09 o 
   4  13   9        2.56       19.45     42.68 o 
   5  13   9        0.87      -16.21     29.42 o 
   6  13   9       13.82       -7.20     31.61 o 
   7  13   9        5.44      -11.90     50.90 o 
   8  13   9        6.45      -28.26     50.03 o 
   9  13   9       73.15       73.16     66.19 o 
  10  13   9       97.08      120.28     68.90 o 
  -5  14   9        1.78      -46.35     49.84 o 
  -4  14   9        0.39      -60.00     48.00 o 
  -3  14   9        7.80      -84.48     56.32 o 
  -2  14   9        0.48      -35.61     46.84 o 
  -1  14   9        4.64      -57.48     45.58 o 
   0  14   9      688.78      831.35     87.38 o 
   1  14   9        1.58      -18.97     48.19 o 
   2  14   9       65.08       34.74     52.93 o 
   3  14   9      180.25      162.09     58.35 o 
   4  14   9      677.06      636.74     71.90 o 
   5  14   9       32.72      -34.67     32.39 o 
   6  14   9      102.30       36.64     35.24 o 
   7  14   9       22.13        4.94     54.19 o 
   8  14   9        1.05      -81.00     54.00 o 
   9  14   9      111.57      127.83     71.22 o 
  10  14   9        5.05      -76.50     51.00 o 
  -4  15   9       17.53       -9.48     49.26 o 
  -3  15   9       12.66      -18.39     56.61 o 
  -2  15   9      126.41      112.16     64.74 o 
  -1  15   9       29.25      -41.13     57.77 o 
   0  15   9       10.73      -55.06     49.06 o 
   1  15   9      235.37      270.47     63.19 o 
   2  15   9       14.39      -75.48     50.32 o 
   3  15   9       19.22       55.26     55.84 o 
   4  15   9      443.04      571.13     71.80 o 
   5  15   9       48.96       41.93     38.81 o 
   6  15   9      169.22      119.12     60.00 o 
   7  15   9       55.58       17.90     57.77 o 
   8  15   9       20.94       -2.42     56.51 o 
   9  15   9      219.87      154.54     72.38 o 
  -3  16   9        5.34      -69.48     47.03 o 
  -2  16   9        4.91      -26.71     53.22 o 
  -1  16   9       14.20      -17.52     60.00 o 
   0  16   9      101.41      128.41     63.96 o 
   1  16   9        0.42      -75.77     50.51 o 
   2  16   9       50.17       48.09     60.58 o 
   3  16   9       40.63        6.39     56.51 o 
   4  16   9       91.82      144.19     62.51 o 
   5  16   9      374.27      392.24     48.81 o 
   6  16   9       92.51      129.48     60.96 o 
   7  16   9       37.16      -48.19     58.26 o 
   8  16   9       13.76       26.71     69.09 o 
  -1  17   9        1.83       28.45     61.64 o 
   0  17   9       51.72      -14.61     57.96 o 
   1  17   9        3.52      -50.80     56.71 o 
   2  17   9        0.28      -57.58     48.77 o 
   3  17   9        9.92      -29.71     55.93 o 
   4  17   9      193.41      148.35     55.35 o 
   5  17   9       78.54       62.45     40.54 o 
   6  17   9      275.41      310.24     77.51 o 
   7  17   9      296.92      275.89     74.71 o 
   1  18   9        0.59      -58.16     56.61 o 
   2  18   9       27.83      -42.58     50.51 o 
   3  18   9       29.66      -42.48     59.03 o 
   4  18   9        0.14      -73.59     49.06 o 
   5  18   9       81.94       69.98     73.59 o 
   6  18   9        8.65      -30.10     55.16 o 
  -5 -16  10       94.79       97.45     46.93 o 
  -4 -16  10      543.02      616.90     66.67 o 
  -3 -16  10      446.81      464.59     61.06 o 
  -2 -16  10        9.10      -14.52     41.61 o 
  -1 -16  10       60.60       42.48     43.93 o 
  -7 -15  10      488.22      500.49     67.84 o 
  -6 -15  10       85.94       71.42     42.38 o 
  -5 -15  10      483.70      397.53     57.67 o 
  -4 -15  10       77.42       68.13     44.42 o 
  -3 -15  10      884.87      841.22     70.06 o 
  -2 -15  10      202.66      266.41     53.61 o 
  -1 -15  10       55.93       44.51     43.84 o 
   0 -15  10       40.06       39.48     43.35 o 
   1 -15  10       67.11       38.13     42.48 o 
  -8 -14  10        6.83      -19.74     37.84 o 
  -7 -14  10        4.72       57.09     40.93 o 
  -6 -14  10      376.81      318.27     55.93 o 
  -5 -14  10       56.07       32.90     36.39 o 
  -4 -14  10      535.76      528.36     60.48 o 
  -3 -14  10       71.20       78.67     39.58 o 
  -2 -14  10     1021.67      917.86     70.16 o 
  -1 -14  10       18.07      -21.58     37.84 o 
   0 -14  10      320.86      185.31     51.97 o 
   1 -14  10      216.74      151.06     47.71 o 
   2 -14  10       54.11      100.35     46.45 o 
   3 -14  10      353.81      323.11     63.19 o 
  -9 -13  10      565.22      694.32     68.03 o 
  -8 -13  10      252.50      284.79     54.19 o 
  -7 -13  10       11.47       44.13     43.16 o 
  -6 -13  10      104.84      131.32     46.35 o 
  -5 -13  10       21.23       -3.00     36.68 o 
  -4 -13  10       64.67       39.19     39.87 o 
  -3 -13  10      709.43      601.03     60.67 o 
  -2 -13  10       50.29       79.93     41.51 o 
  -1 -13  10      388.07      473.01     56.80 o 
   0 -13  10        5.41      -33.77     35.80 o 
   1 -13  10      671.10      583.04     67.25 o 
   2 -13  10      341.07      430.04     63.87 o 
   3 -13  10       40.68      -17.81     42.19 o 
   4 -13  10      245.59      263.02     64.55 o 
  -9 -12  10       17.83       62.03     39.68 o 
  -8 -12  10     1393.45     1518.12     91.54 o 
  -7 -12  10      404.56      441.27     63.67 o 
  -6 -12  10       58.95       15.68     38.71 o 
  -5 -12  10       13.91      -36.58     35.42 o 
  -4 -12  10       13.33        4.06     32.61 o 
  -3 -12  10      479.61      612.45     57.58 o 
  -2 -12  10      725.16      728.19     61.64 o 
  -1 -12  10        9.10       28.18     27.00 o 
   0 -12  10      494.16      609.94     59.71 o 
   1 -12  10       18.27       21.29     38.13 o 
   2 -12  10      573.76      633.36     65.13 o 
   3 -12  10      208.91      167.51     48.58 o 
   4 -12  10       97.36       67.74     49.84 o 
   5 -12  10      113.10      103.93     52.64 o 
 -10 -11  10       50.59       51.00     43.35 o 
  -9 -11  10      893.54      886.99     71.51 o 
  -8 -11  10       18.23       89.12     43.26 o 
  -7 -11  10     3439.19     3046.10    120.77 o 
  -6 -11  10        6.94      -26.42     34.64 o 
  -5 -11  10      378.55      380.88     55.74 o 
  -4 -11  10       16.81       44.32     35.42 o 
  -3 -11  10      236.18      175.44     46.74 o 
  -2 -11  10     1437.83     1288.77     78.58 o 
  -1 -11  10      603.11      604.03     61.64 o 
   0 -11  10       18.31       25.84     35.90 o 
   1 -11  10      341.17      386.88     52.16 o 
   2 -11  10      559.75      613.13     62.80 o 
   3 -11  10      429.58      375.76     54.48 o 
   4 -11  10       86.12       81.38     52.16 o 
   5 -11  10      217.86      178.73     57.96 o 
   6 -11  10      106.25       48.77     53.42 o 
 -10 -10  10      314.74      298.82     53.13 o 
  -9 -10  10       42.66       52.55     38.71 o 
  -8 -10  10     1703.78     1595.24     86.80 o 
  -7 -10  10      323.11      382.53     52.55 o 
  -6 -10  10     1712.55     1932.58     92.41 o 
  -5 -10  10       46.26       79.83     41.13 o 
  -4 -10  10     1300.06     1212.52     75.00 o 
  -3 -10  10        5.77      -46.88     31.26 o 
  -2 -10  10      853.62      891.44     65.51 o 
  -1 -10  10      642.30      703.51     61.25 o 
   0 -10  10      110.61      164.51     42.09 o 
   1 -10  10      412.96      473.69     53.22 o 
   2 -10  10      149.57      109.64     40.74 o 
   3 -10  10     1304.82     1193.55     76.35 o 
   4 -10  10       89.11       97.93     48.38 o 
   5 -10  10       52.19       43.93     47.61 o 
   6 -10  10       62.62       94.45     57.87 o 
 -11  -9  10       33.49       40.35     44.71 o 
 -10  -9  10       57.20       20.71     41.03 o 
  -9  -9  10      350.43      290.21     53.32 o 
  -8  -9  10      351.32      486.07     61.55 o 
  -7  -9  10      736.49      821.28     63.48 o 
  -6  -9  10       68.86       38.61     36.48 o 
  -5  -9  10     3826.41     3638.04    125.32 o 
  -4  -9  10      158.66      142.15     47.80 o 
  -3  -9  10     1109.27     1201.39     75.38 o 
  -2  -9  10      169.87      207.28     42.87 o 
  -1  -9  10      497.99      617.58     58.84 o 
   0  -9  10     1061.43      976.66     48.13 o 
   1  -9  10      665.22      592.81     56.03 o 
   2  -9  10      851.22      823.70     63.77 o 
   3  -9  10       38.34       22.06     36.48 o 
   4  -9  10      952.94      901.31     74.22 o 
   5  -9  10        1.04       45.19     42.38 o 
   6  -9  10       20.77      -17.71     45.77 o 
   7  -9  10       49.31       12.00     43.06 o 
 -11  -8  10       75.76       65.03     47.03 o 
 -10  -8  10       22.50       10.55     39.09 o 
  -9  -8  10       69.29       80.22     41.32 o 
  -8  -8  10       88.13       45.68     38.32 o 
  -7  -8  10      560.51      531.94     54.87 o 
  -6  -8  10     1322.89     1103.27     70.93 o 
  -5  -8  10      113.24       76.16     39.87 o 
  -4  -8  10     3445.30     3847.94    125.61 o 
  -3  -8  10     1925.79     1850.04     83.71 o 
  -2  -8  10     1575.74     1347.61     70.84 o 
  -1  -8  10      206.87      179.12     40.35 o 
   0  -8  10      919.96     1004.56     64.45 o 
   1  -8  10      977.08      955.50     63.29 o 
   2  -8  10     1317.67     1274.65     72.87 o 
   3  -8  10     1099.97     1160.07     72.67 o 
   4  -8  10      208.63      156.96     49.16 o 
   5  -8  10      660.72      743.38     73.06 o 
   6  -8  10        4.68      -69.82     46.55 o 
   7  -8  10       25.67       27.97     44.42 o 
   8  -8  10       26.31      -63.14     42.09 o 
 -11  -7  10      644.50      632.97     69.67 o 
 -10  -7  10       46.60       23.61     43.35 o 
  -9  -7  10      613.02      655.90     64.93 o 
  -8  -7  10        4.67       17.52     35.22 o 
  -7  -7  10       40.31       79.74     37.93 o 
  -6  -7  10     1052.46     1091.27     71.32 o 
  -5  -7  10      524.22      598.13     57.38 o 
  -4  -7  10     1272.76     1331.99     51.83 o 
  -3  -7  10        2.73       20.06     42.38 o 
  -2  -7  10     2013.03     2145.26     66.67 o 
  -1  -7  10     5385.13     5211.48    106.23 o 
   0  -7  10        4.41      -31.35     32.32 o 
   1  -7  10     1172.03     1278.42     70.54 o 
   2  -7  10      106.99      158.70     40.84 o 
   3  -7  10     1498.47     1445.15     77.22 o 
   4  -7  10      227.08      239.02     55.64 o 
   5  -7  10      839.15     1123.10     77.13 o 
   6  -7  10      760.04      651.45     72.29 o 
   7  -7  10        7.52      -62.71     41.80 o 
   8  -7  10       32.02       49.84     49.74 o 
 -11  -6  10      265.69      324.66     55.26 o 
 -10  -6  10     1433.89     1340.35     83.32 o 
  -9  -6  10        0.99      -14.23     35.13 o 
  -8  -6  10      152.67      199.83     45.00 o 
  -7  -6  10       27.58       62.13     37.26 o 
  -6  -6  10      382.75      357.27     51.00 o 
  -5  -6  10     1158.21     1011.14     65.71 o 
  -4  -6  10      318.65      455.04     34.72 o 
  -3  -6  10     2295.28     2320.73     63.21 o 
  -2  -6  10       88.85       41.03     36.77 o 
  -1  -6  10     4149.77     3836.28     85.14 o 
   0  -6  10      783.96      892.02     43.67 o 
   1  -6  10      392.42      446.85     36.23 o 
   2  -6  10      969.55      983.27     61.64 o 
   3  -6  10      551.22      601.13     56.51 o 
   4  -6  10     1138.57     1068.62     74.22 o 
   5  -6  10      380.06      420.08     59.03 o 
   6  -6  10     1149.37     1154.07     83.51 o 
   7  -6  10      688.24      750.54     73.45 o 
   8  -6  10      206.32      211.83     59.03 o 
   9  -6  10       96.90      -11.52     49.06 o 
 -11  -5  10      351.31      428.40     66.38 o 
 -10  -5  10      756.19      807.15     69.58 o 
  -9  -5  10      965.22     1034.85     71.51 o 
  -8  -5  10       40.45        5.90     34.64 o 
  -7  -5  10      310.91      239.12     47.80 o 
  -6  -5  10       46.51       54.77     36.19 o 
  -5  -5  10     2364.01     2649.47     67.65 o 
  -4  -5  10     1519.92     1511.67     50.02 o 
  -3  -5  10       11.12      -23.33     32.76 o 
  -2  -5  10     1568.48     1455.31     52.21 o 
  -1  -5  10     1056.32     1071.72     59.03 o 
   0  -5  10     5358.62     5627.22    108.78 o 
   1  -5  10        2.89        1.51     17.13 o 
   2  -5  10     3104.46     2997.34     74.50 o 
   3  -5  10      679.00      606.42     41.91 o 
   4  -5  10        2.20      -16.74     34.93 o 
   5  -5  10      740.16      814.12     69.58 o 
   6  -5  10       37.76       43.35     42.77 o 
   7  -5  10      822.45     1011.24     80.12 o 
   8  -5  10      182.53      125.32     50.51 o 
   9  -5  10      394.85      429.46     70.64 o 
 -11  -4  10      452.69      616.52     70.16 o 
 -10  -4  10       51.86      104.61     45.38 o 
  -9  -4  10     1092.28      940.50     69.00 o 
  -8  -4  10      409.04      521.39     59.22 o 
  -7  -4  10      595.90      613.13     59.61 o 
  -6  -4  10      844.92      855.83     62.13 o 
  -5  -4  10     1141.28     1323.89    129.24 o 
  -4  -4  10     1629.14     1631.14     52.67 o 
  -3  -4  10      947.39      855.64     39.83 o 
  -2  -4  10      864.99      843.61     39.57 o 
  -1  -4  10     6972.51     7344.32    129.50 o 
   0  -4  10     1508.58     1211.64     46.38 o 
   1  -4  10     2676.86     2583.41     65.21 o 
   2  -4  10        0.87       22.28     22.95 o 
   3  -4  10     2748.32     2964.99     75.40 o 
   4  -4  10     1299.42     1341.33     66.67 o 
   5  -4  10       27.61      -19.45     36.77 o 
   6  -4  10     2029.67     2091.77    100.35 o 
   7  -4  10      195.46      234.96     52.84 o 
   8  -4  10     1275.62     1212.13     80.22 o 
   9  -4  10       68.91       35.13     47.71 o 
  10  -4  10      496.37      523.72     69.77 o 
 -11  -3  10        0.83       66.87     42.00 o 
 -10  -3  10      488.60      512.20     62.13 o 
  -9  -3  10       42.79       92.41     44.22 o 
  -8  -3  10     1136.78     1017.14     70.45 o 
  -7  -3  10      161.90      179.12     46.64 o 
  -6  -3  10     1577.45     1373.83     72.38 o 
  -5  -3  10     1400.05     1412.49     50.40 o 
  -4  -3  10     2134.90     2322.56     79.98 o 
  -3  -3  10      137.49      125.19     23.51 o 
  -2  -3  10      134.92      280.66     27.44 o 
  -1  -3  10     4131.45     4289.27     86.62 o 
   0  -3  10      489.50      476.75     39.05 o 
   1  -3  10     2161.18     2316.55     60.34 o 
   2  -3  10       11.21       -3.18     20.13 o 
   3  -3  10       17.18        7.50     22.08 o 
   4  -3  10     3356.04     3086.57     77.92 o 
   5  -3  10       57.60       -3.39     29.75 o 
   6  -3  10      281.13      263.99     54.29 o 
   7  -3  10      443.18      440.30     56.32 o 
   8  -3  10      158.85      111.28     48.87 o 
   9  -3  10     1749.96     1627.66     94.64 o 
  10  -3  10       34.89      -38.32     41.42 o 
 -11  -2  10        8.36       33.10     46.93 o 
 -10  -2  10       58.51      101.99     47.22 o 
  -9  -2  10     1399.82     1234.78     79.64 o 
  -8  -2  10      131.16       67.16     41.03 o 
  -7  -2  10     3309.33     3342.51    116.90 o 
  -6  -2  10        0.14      -20.42     32.13 o 
  -5  -2  10     3940.43     3379.98    247.20 o 
  -4  -2  10     2321.72     2404.65    104.51 o 
  -3  -2  10     2098.29     1998.75     55.43 o 
  -2  -2  10     2853.78     2820.77     65.83 o 
  -1  -2  10        9.31       -9.49     17.80 o 
   0  -2  10     1312.44     1098.47     41.04 o 
   1  -2  10        5.38       -8.42     16.76 o 
   2  -2  10       47.54      -20.42     18.58 o 
   3  -2  10      647.35      667.93     36.25 o 
   4  -2  10     1144.63     1217.88     52.29 o 
   5  -2  10      316.01      414.90     41.22 o 
   6  -2  10      107.44       70.08     30.55 o 
   7  -2  10      687.58      682.42     67.06 o 
   8  -2  10      119.58      106.74     44.71 o 
   9  -2  10      330.57      388.43     64.16 o 
  10  -2  10      475.03      508.81     66.00 o 
 -11  -1  10        6.09       54.87     44.13 o 
 -10  -1  10       80.36       67.93     44.32 o 
  -9  -1  10      367.07      349.05     55.45 o 
  -8  -1  10     1123.55     1121.36     74.61 o 
  -7  -1  10        8.83      -22.35     39.00 o 
  -6  -1  10     2342.19     1844.33     83.03 o 
  -5  -1  10      216.78      260.35     49.26 o 
  -4  -1  10     4161.67     3491.37    141.14 o 
  -3  -1  10     1133.23     1083.63     43.19 o 
  -2  -1  10    22072.03    23528.35    343.27 o 
  -1  -1  10     1237.98     1247.90     42.98 o 
   0  -1  10     2320.56     2954.62     65.40 o 
   1  -1  10     4097.93     3874.39     78.30 o 
   2  -1  10      259.28      149.68     15.91 o 
   3  -1  10     3150.40     3261.14     58.19 o 
   4  -1  10        7.42       15.30     19.05 o 
   5  -1  10     1485.80     1471.60     45.88 o 
   6  -1  10      195.23      238.43     55.22 o 
   7  -1  10        1.32      -27.68     28.16 o 
   8  -1  10      460.09      454.91     58.16 o 
   9  -1  10       37.48      -53.51     41.80 o 
  10  -1  10      128.93      103.93     51.87 o 
  11  -1  10      296.43      195.67     55.06 o 
 -11   0  10       74.92      172.54     50.80 o 
 -10   0  10        3.44      -26.61     42.68 o 
  -9   0  10      230.31      258.57     54.48 o 
  -8   0  10       61.85       59.13     40.26 o 
  -7   0  10     1533.44     1370.83     79.06 o 
  -6   0  10      665.40      701.40     42.60 o 
  -5   0  10     1044.99      962.91     44.58 o 
  -4   0  10     1084.39      945.10     40.40 o 
  -3   0  10      911.69     1002.82     39.87 o 
  -2   0  10       70.92       68.44     20.67 o 
  -1   0  10     2922.77     3487.60     71.86 o 
   0   0  10      223.33      379.76     27.21 o 
   1   0  10      354.33      381.69     19.15 o 
   2   0  10     6212.06     5935.02     85.14 o 
   3   0  10     2322.13     2314.93     46.47 o 
   4   0  10     3358.61     2942.10     57.67 o 
   5   0  10      468.22      506.46     30.84 o 
   6   0  10     1136.94     1037.66     42.41 o 
   7   0  10        7.12       22.25     26.67 o 
   8   0  10      829.04      836.44     41.17 o 
   9   0  10      194.00      259.92     55.64 o 
  10   0  10        2.66      -56.90     37.93 o 
  11   0  10      272.14      301.34     64.93 o 
 -11   1  10       45.00       39.19     47.42 o 
 -10   1  10      212.12      252.18     54.67 o 
  -9   1  10       18.97       35.71     44.80 o 
  -8   1  10      232.20      275.31     52.55 o 
  -7   1  10      368.76      552.84     63.58 o 
  -6   1  10      229.26      294.96     35.27 o 
  -5   1  10     1947.55     1636.48     52.83 o 
  -4   1  10     1481.44     1478.70     54.72 o 
  -3   1  10     1265.36     1178.98     42.37 o 
  -2   1  10     6376.63     5977.26    106.01 o 
  -1   1  10     4110.63     3874.55     90.67 o 
   0   1  10      319.44      179.77     20.12 o 
   1   1  10     1093.35     1252.43     45.06 o 
   2   1  10     7966.00     8609.60    113.10 o 
   3   1  10     4712.45     5332.98     79.64 o 
   4   1  10     3242.45     3485.53     72.62 o 
   5   1  10     4623.28     4681.99     78.32 o 
   6   1  10      794.09      776.29     39.47 o 
   7   1  10      878.86      785.38     41.42 o 
   8   1  10      208.32      123.37     40.21 o 
   9   1  10      703.01      676.49     51.33 o 
  10   1  10        2.95      -50.03     39.09 o 
  11   1  10        2.19       30.48     47.42 o 
 -11   2  10      510.87      596.68     74.51 o 
 -10   2  10        0.89       84.19     45.58 o 
  -9   2  10      582.00      479.30     63.38 o 
  -8   2  10        1.03      -10.26     40.55 o 
  -7   2  10     1215.28     1162.49     74.90 o 
  -6   2  10      193.87      132.28     51.43 o 
  -5   2  10      974.99      907.73    118.35 o 
  -4   2  10     2038.42     2157.77     58.68 o 
  -3   2  10        0.57       19.68     19.50 o 
  -2   2  10     2780.58     2697.64    126.91 o 
  -1   2  10      260.11      140.35     24.19 o 
   0   2  10     3209.09     3294.38     72.29 o 
   1   2  10     3892.35     4535.52     82.81 o 
   2   2  10     2656.70     2623.19     45.86 o 
   3   2  10     1716.28     1752.81     48.80 o 
   4   2  10      713.24      652.93     30.44 o 
   5   2  10     2339.43     2249.85     51.41 o 
   6   2  10     2698.20     3056.82     63.02 o 
   7   2  10     1229.89     1308.61     47.58 o 
   8   2  10      407.22      481.24     33.94 o 
   9   2  10      423.07      523.85     48.14 o 
  10   2  10      189.60      166.98     53.17 o 
  11   2  10        8.95       -7.16     49.16 o 
 -10   3  10      221.29      228.47     57.67 o 
  -9   3  10       67.95       -9.39     44.90 o 
  -8   3  10     1557.24     1788.10     96.58 o 
  -7   3  10      112.99       83.03     45.19 o 
  -6   3  10      656.42      642.40     44.24 o 
  -5   3  10       60.26       88.45     28.93 o 
  -4   3  10       79.10       62.46     24.97 o 
  -3   3  10     2865.09     2653.73     94.64 o 
  -2   3  10     2227.31     2210.56     53.79 o 
  -1   3  10     2117.83     2479.45     55.22 o 
   0   3  10     1518.47     1608.03     49.35 o 
   1   3  10     3232.38     3454.02     66.43 o 
   2   3  10     3292.83     3314.95     53.19 o 
   3   3  10      466.44      406.64     22.64 o 
   4   3  10      305.93      316.83     34.42 o 
   5   3  10      362.55      422.86     27.52 o 
   6   3  10     3990.55     3790.98     70.69 o 
   7   3  10     1316.69     1371.77     54.41 o 
   8   3  10     1263.00     1201.87     45.57 o 
   9   3  10      529.95      655.06     51.33 o 
  10   3  10      581.03      763.57     69.53 o 
  11   3  10      190.37      151.15     67.64 o 
 -10   4  10       63.86      105.58     55.16 o 
  -9   4  10      595.79      698.67     73.16 o 
  -8   4  10      921.76     1027.30     81.29 o 
  -7   4  10      917.87      876.52     66.96 o 
  -6   4  10      621.41      690.45     65.32 o 
  -5   4  10     1271.30     1314.87     53.56 o 
  -4   4  10       24.30        1.13     24.29 o 
  -3   4  10     2824.08     2554.50     61.59 o 
  -2   4  10       66.78       36.07     18.54 o 
  -1   4  10        4.00       -2.43     15.10 o 
   0   4  10     7380.81     7293.98    117.27 o 
   1   4  10      974.71      911.95     27.72 o 
   2   4  10     7767.90     8269.50    130.07 o 
   3   4  10      472.74      465.15     27.10 o 
   4   4  10      955.96      889.50     35.15 o 
   5   4  10     2216.54     2161.88     49.60 o 
   6   4  10      222.78      267.39     27.57 o 
   7   4  10     2725.13     2937.88     64.51 o 
   8   4  10      621.75      611.02     40.09 o 
   9   4  10     1398.33     1378.58    101.51 o 
  10   4  10      278.63      322.05     73.54 o 
  11   4  10      582.41      548.59     83.22 o 
 -10   5  10       95.23        4.84     53.13 o 
  -9   5  10      188.95      214.92     55.45 o 
  -8   5  10      425.21      490.04     63.77 o 
  -7   5  10     1570.77     1459.87     59.01 o 
  -6   5  10      829.08      969.36     53.13 o 
  -5   5  10      912.57      899.20     49.98 o 
  -4   5  10     1053.43     1056.87     65.32 o 
  -3   5  10       67.83       97.22     24.84 o 
  -2   5  10      738.77      619.15     33.87 o 
  -1   5  10       48.79       31.49     15.78 o 
   0   5  10      138.63      104.43     14.04 o 
   1   5  10     2477.94     1826.70     82.06 o 
   2   5  10     1703.03     1953.29     86.12 o 
   3   5  10      281.82      159.42     14.73 o 
   4   5  10     1616.07     1232.57     50.63 o 
   5   5  10     1237.99     1458.35     92.37 o 
   6   5  10      930.76      793.47     49.98 o 
   7   5  10      331.80      303.17     40.84 o 
   8   5  10      468.38      419.02     43.17 o 
   9   5  10      133.30      143.70     55.84 o 
  10   5  10      914.07      950.08     95.80 o 
  11   5  10       94.89      110.03     70.45 o 
  -9   6  10        1.67       37.06     49.55 o 
  -8   6  10      263.76      213.57     60.87 o 
  -7   6  10      452.47      537.06     47.21 o 
  -6   6  10      804.07      762.65     49.20 o 
  -5   6  10      173.88      195.09     53.51 o 
  -4   6  10     2722.95     2517.53     69.77 o 
  -3   6  10       66.23       56.09     25.86 o 
  -2   6  10      311.62      325.91     44.95 o 
  -1   6  10     4622.48     4605.69     98.70 o 
   0   6  10        6.41       10.77     11.65 o 
   1   6  10     8592.07     8579.18    216.86 o 
   2   6  10     1330.74     1310.74     77.90 o 
   3   6  10      574.87      454.19     35.78 o 
   4   6  10      236.78      279.38     39.14 o 
   5   6  10     2632.97     2673.89     75.48 o 
   6   6  10     2777.78     2794.31     80.01 o 
   7   6  10     1787.78     1698.86     65.49 o 
   8   6  10      102.47       81.85     33.54 o 
   9   6  10      531.54      403.33     69.09 o 
  10   6  10        6.00      -19.93     53.42 o 
  -9   7  10        2.35        2.52     48.38 o 
  -8   7  10        2.58      -34.26     49.26 o 
  -7   7  10       97.94      109.40     35.13 o 
  -6   7  10       71.35       -4.40     49.64 o 
  -5   7  10      994.70     1154.05     56.79 o 
  -4   7  10       27.00       39.56     36.97 o 
  -3   7  10      834.25      774.79     45.53 o 
  -2   7  10      874.54      796.66     57.82 o 
  -1   7  10     1150.08     1154.12     38.70 o 
   0   7  10     2305.08     2190.69     46.98 o 
   1   7  10      318.25      351.18     48.67 o 
   2   7  10    12156.20    11049.02    269.41 o 
   3   7  10       65.13       86.42     41.13 o 
   4   7  10     4584.52     4549.84    100.75 o 
   5   7  10      806.32     1065.36     54.07 o 
   6   7  10     5157.02     5606.51    158.60 o 
   7   7  10      165.88      233.88     40.30 o 
   8   7  10       41.61      -39.87     50.13 o 
   9   7  10        4.71      -59.80     48.29 o 
  10   7  10       71.25       10.26     59.51 o 
  11   7  10      356.83      332.98     75.87 o 
  -9   8  10       48.81      104.22     53.32 o 
  -8   8  10       49.85      104.32     50.22 o 
  -7   8  10       80.47       69.89     34.81 o 
  -6   8  10       46.89       35.97     34.17 o 
  -5   8  10       10.72      -10.96     36.92 o 
  -4   8  10      408.04      510.35     44.33 o 
  -3   8  10        1.91       -9.20     27.67 o 
  -2   8  10      432.52      463.73     36.56 o 
  -1   8  10      333.32      243.35     26.68 o 
   0   8  10      834.59      662.87     65.22 o 
   1   8  10     1658.42     1625.34     80.90 o 
   2   8  10      950.26     1025.66     69.77 o 
   3   8  10     2525.83     2811.73    108.96 o 
   4   8  10      270.41      234.98     37.26 o 
   5   8  10     3323.06     2675.41     78.55 o 
   6   8  10      377.92      397.82     43.41 o 
   7   8  10     2287.23     2271.95     79.41 o 
   8   8  10      100.98      136.15     58.74 o 
   9   8  10        1.59      -70.25     48.29 o 
  10   8  10        5.21        0.10     59.22 o 
  11   8  10       54.45      -16.84     53.13 o 
  -8   9  10       51.62       69.11     37.45 o 
  -7   9  10      343.14      291.97     69.53 o 
  -6   9  10      420.77      533.77     47.34 o 
  -5   9  10        4.91      -11.36     29.15 o 
  -4   9  10      380.57      353.07     38.85 o 
  -3   9  10      972.77     1123.58     81.00 o 
  -2   9  10      358.67      413.30     66.87 o 
  -1   9  10      680.99      663.55     68.03 o 
   0   9  10      156.14      157.54     48.87 o 
   1   9  10      254.80      339.08     53.90 o 
   2   9  10      918.05      903.34     68.42 o 
   3   9  10        6.70       44.03     48.87 o 
   4   9  10     2460.11     2439.37     74.92 o 
   5   9  10       42.09       51.96     33.69 o 
   6   9  10     5207.43     5392.02    120.67 o 
   7   9  10       64.42       88.23     53.32 o 
   8   9  10     1028.62     1013.56     85.74 o 
   9   9  10      271.86      328.82     68.13 o 
  10   9  10      307.16      311.89     70.93 o 
  11   9  10        8.29       -8.13     57.00 o 
  -8  10  10      339.27      337.72     70.06 o 
  -7  10  10      232.10      251.03    115.98 o 
  -6  10  10      189.12      169.58     52.21 o 
  -5  10  10      116.09      129.98     73.54 o 
  -4  10  10        0.57      -46.26     42.29 o 
  -3  10  10      927.05     1036.01     88.25 o 
  -2  10  10      564.77      641.58     73.35 o 
  -1  10  10     1149.06     1047.72     82.06 o 
   0  10  10      164.23      289.34     61.45 o 
   1  10  10     1556.22     1234.39     80.42 o 
   2  10  10      471.61      487.62     65.13 o 
   3  10  10       66.06      127.25     47.71 o 
   4  10  10      215.34      317.85     41.26 o 
   5  10  10      207.65      320.19     42.25 o 
   6  10  10      709.36      729.13     54.16 o 
   7  10  10     1645.07     1843.87     72.46 o 
   8  10  10        1.09        4.94     48.87 o 
   9  10  10     2024.99     1853.23    114.87 o 
  10  10  10        4.51      -85.06     56.71 o 
  11  10  10      343.39      320.31     75.77 o 
  -7  11  10      235.80      112.25     60.87 o 
  -6  11  10       98.24       40.55     56.13 o 
  -5  11  10       88.24       50.71     52.26 o 
  -4  11  10      194.29      226.63     62.42 o 
  -3  11  10      242.14      220.92     58.35 o 
  -2  11  10     1271.50     1058.17     83.71 o 
  -1  11  10      505.16      697.90     75.38 o 
   0  11  10      587.78      741.54     80.32 o 
   1  11  10      668.87      876.34     83.03 o 
   2  11  10     1259.66     1141.49     86.32 o 
   3  11  10      765.32      725.67     73.54 o 
   4  11  10       35.91       -8.61     44.90 o 
   5  11  10        6.41       -1.78     35.76 o 
   6  11  10      137.40      127.71     38.29 o 
   7  11  10      863.31      977.66     84.48 o 
   8  11  10     1450.26     1301.45     99.77 o 
   9  11  10      526.02      458.40     75.96 o 
  10  11  10      323.05      320.60     75.96 o 
  11  11  10      198.73      164.70     70.54 o 
  -6  12  10      167.07      168.96     65.32 o 
  -5  12  10       70.64       17.32     54.29 o 
  -4  12  10      100.03      111.48     64.06 o 
  -3  12  10       97.62      123.86     56.90 o 
  -2  12  10      402.06      547.71     76.54 o 
  -1  12  10     2293.34     2206.53    112.16 o 
   0  12  10       71.62      101.41     59.61 o 
   1  12  10       50.19       78.58     53.71 o 
   2  12  10      504.10      567.84     68.80 o 
   3  12  10     1085.05      990.72     82.25 o 
   4  12  10     1665.93     1718.72     96.09 o 
   5  12  10        4.96        4.08     33.09 o 
   6  12  10        3.38      -19.22     34.79 o 
   7  12  10       37.19       35.61     53.13 o 
   8  12  10     1095.81      902.18     89.61 o 
   9  12  10      683.04      734.48     88.35 o 
  10  12  10       70.10       61.25     66.67 o 
  -5  13  10      195.92       99.48     61.74 o 
  -4  13  10        0.48      -56.13     49.16 o 
  -3  13  10      265.95      167.12     60.09 o 
  -2  13  10        4.55      -38.80     52.84 o 
  -1  13  10      870.72      880.50     88.93 o 
   0  13  10     1080.44     1051.11     91.74 o 
   1  13  10      206.69      233.02     63.48 o 
   2  13  10      809.78      747.35     79.06 o 
   3  13  10      515.59      557.97     70.16 o 
   4  13  10     1345.90     1174.88     79.25 o 
   5  13  10      289.72      275.20     61.98 o 
   6  13  10       34.05        3.12     34.33 o 
   7  13  10      209.25      183.47     66.67 o 
   8  13  10      272.61      291.28     70.25 o 
   9  13  10     1043.44     1073.66    101.22 o 
  10  13  10      214.07      240.28     80.12 o 
  -5  14  10      100.27       78.00     61.74 o 
  -4  14  10       89.61       67.93     62.61 o 
  -3  14  10       64.70      -11.52     57.38 o 
  -2  14  10      398.38      387.75     78.67 o 
  -1  14  10       49.39       -6.97     55.16 o 
   0  14  10      534.90      513.75     80.80 o 
   1  14  10      337.29      327.18     64.64 o 
   2  14  10      217.49      286.34     65.32 o 
   3  14  10      415.00      511.33     72.48 o 
   4  14  10     1255.36     1114.40     80.32 o 
   5  14  10      225.98      334.96     45.31 o 
   6  14  10       27.39       52.15     45.24 o 
   7  14  10       21.75      -10.93     58.45 o 
   8  14  10      176.58       93.58     61.74 o 
   9  14  10      291.92      329.98     82.35 o 
  10  14  10      303.95      285.86     77.90 o 
  -4  15  10      145.39       95.32     63.96 o 
  -3  15  10       20.13       69.29     57.87 o 
  -2  15  10      140.01       39.19     59.32 o 
  -1  15  10      184.59      204.38     63.58 o 
   0  15  10       31.75      -12.19     57.58 o 
   1  15  10      624.39      472.33     72.87 o 
   2  15  10      595.83      698.87     85.06 o 
   4  15  10      115.92       74.80     55.26 o 
   5  15  10      479.61      412.75     54.38 o 
   6  15  10      358.81      386.21     49.16 o 
   7  15  10      106.62       89.12     62.61 o 
   8  15  10       47.26      109.16     64.16 o 
   9  15  10       68.33      -22.74     59.80 o 
  -2  16  10       30.03       18.97     53.22 o 
  -1  16  10      118.19       64.06     57.00 o 
   0  16  10      119.30      163.44     62.13 o 
   1  16  10       19.33      -60.09     56.71 o 
   2  16  10      220.02      128.90     64.84 o 
   3  16  10        1.45       -4.26     48.87 o 
   4  16  10      792.59      764.96     84.19 o 
   5  16  10      260.67      198.47     58.01 o 
   6  16  10      744.63      876.25     93.77 o 
   7  16  10       66.24       23.51     65.71 o 
   8  16  10      358.02      387.17     82.74 o 
  -1  17  10      168.38      176.99     63.38 o 
   0  17  10      139.75      155.99     61.93 o 
   1  17  10        9.30       54.48     57.48 o 
   2  17  10        3.60      -34.35     55.45 o 
   3  17  10       14.16        0.00     50.80 o 
   4  17  10       13.87      -74.80     52.35 o 
   5  17  10      931.38      823.79     61.72 o 
   6  17  10       31.61       34.06     56.71 o 
   7  17  10      346.55      483.94     84.00 o 
   1  18  10      179.92      242.41     71.03 o 
   2  18  10        3.92      -83.75     55.84 o 
   3  18  10       11.57      -84.48     56.32 o 
   4  18  10        7.04      -32.13     54.77 o 
   5  18  10      158.67      254.51     49.07 o 
  -6 -15  11      386.95      367.43     57.67 o 
  -5 -15  11        1.63      -32.32     39.97 o 
  -4 -15  11     1019.28     1055.85     78.38 o 
  -3 -15  11      210.32      269.02     53.80 o 
  -2 -15  11      404.15      640.61     69.67 o 
  -1 -15  11      111.60      154.25     45.77 o 
   0 -15  11       78.94       14.81     44.80 o 
  -7 -14  11      379.01      339.85     58.74 o 
  -6 -14  11        1.41       -7.16     39.39 o 
  -5 -14  11      358.93      408.85     59.61 o 
  -4 -14  11       38.79       35.22     40.45 o 
  -3 -14  11     1344.19     1412.06     85.64 o 
  -2 -14  11        8.12       52.16     41.51 o 
  -1 -14  11      288.70      323.98     58.26 o 
   0 -14  11       14.79       40.55     40.35 o 
   1 -14  11      180.39      243.47     52.93 o 
   2 -14  11      162.25      212.02     52.84 o 
  -8 -13  11      228.40      322.92     59.32 o 
  -7 -13  11      201.86      293.40     60.09 o 
  -6 -13  11       77.40       84.29     46.84 o 
  -5 -13  11      145.28      138.86     45.29 o 
  -4 -13  11      274.21      282.18     51.97 o 
  -3 -13  11        5.96      -16.55     39.09 o 
  -2 -13  11     1325.34     1315.58     79.35 o 
  -1 -13  11        0.29      -51.82     34.55 o 
   0 -13  11      568.06      543.46     61.93 o 
   1 -13  11        0.52       13.84     40.45 o 
   2 -13  11      483.53      487.23     62.71 o 
   3 -13  11       55.42      -16.74     40.35 o 
  -9 -12  11      585.95      680.00     65.71 o 
  -8 -12  11       70.51       30.68     46.55 o 
  -7 -12  11      704.42      710.19     68.61 o 
  -6 -12  11      367.09      320.89     54.48 o 
  -5 -12  11       74.43       27.29     38.61 o 
  -4 -12  11      160.42      108.77     40.45 o 
  -3 -12  11      190.37      164.51     44.13 o 
  -2 -12  11      156.70      219.76     46.84 o 
  -1 -12  11      758.47      827.17     46.33 o 
   0 -12  11       67.90       30.87     39.09 o 
   1 -12  11      894.13      967.69     72.48 o 
   2 -12  11       33.43      -25.74     40.64 o 
   3 -12  11      224.62      202.25     50.13 o 
   4 -12  11        7.22      -29.51     44.90 o 
 -10 -11  11      334.56      402.66     59.61 o 
  -9 -11  11        4.52       63.77     42.77 o 
  -8 -11  11     1791.52     1635.01     90.77 o 
  -7 -11  11       22.26       -0.58     39.19 o 
  -6 -11  11     1051.04      994.11     76.45 o 
  -5 -11  11        8.44       23.61     36.87 o 
  -4 -11  11      245.06      258.47     51.09 o 
  -3 -11  11       55.53       40.26     39.97 o 
  -2 -11  11      237.72      299.02     50.42 o 
  -1 -11  11      671.79      691.61     59.90 o 
   0 -11  11      416.45      296.50     50.51 o 
   1 -11  11      376.31      448.91     58.55 o 
   2 -11  11      307.43      288.28     52.93 o 
   3 -11  11       51.76       47.71     44.71 o 
   4 -11  11      152.87       81.87     45.87 o 
   5 -11  11       30.37       53.61     50.80 o 
 -10 -10  11       16.27       18.00     41.32 o 
  -9 -10  11     1011.66      857.38     70.84 o 
  -8 -10  11      170.35      248.99     50.51 o 
  -7 -10  11     2101.14     2451.17    108.28 o 
  -6 -10  11       65.33       33.39     37.26 o 
  -5 -10  11     1513.72     1587.40     84.29 o 
  -4 -10  11       13.76       -9.19     33.29 o 
  -3 -10  11      271.01      258.57     47.61 o 
  -2 -10  11      384.73      369.27     51.97 o 
  -1 -10  11        0.85      -21.97     34.35 o 
   0 -10  11      515.46      516.94     55.74 o 
   1 -10  11      145.80      165.09     43.45 o 
   2 -10  11      753.63      635.97     61.45 o 
   3 -10  11       62.91       12.58     38.71 o 
   4 -10  11      233.05      162.48     53.90 o 
   5 -10  11      158.13       56.13     48.09 o 
   6 -10  11       25.14       58.64     50.51 o 
 -10  -9  11       70.69       24.10     43.74 o 
  -9  -9  11      142.78      207.09     51.77 o 
  -8  -9  11      488.41      610.13     63.38 o 
  -7  -9  11      732.77      616.71     60.38 o 
  -6  -9  11     1383.73     1522.37     81.00 o 
  -5  -9  11      295.14      356.98     50.90 o 
  -4  -9  11     2741.82     2760.44    107.99 o 
  -3  -9  11        5.05       -5.13     36.87 o 
  -2  -9  11      856.00      987.43     67.35 o 
  -1  -9  11       85.20       98.70     41.71 o 
   0  -9  11      371.25      377.44     35.21 o 
   1  -9  11      455.44      480.56     51.87 o 
   2  -9  11       58.94       -3.58     34.64 o 
   3  -9  11     1336.55     1276.10     77.13 o 
   4  -9  11       54.70       27.48     45.29 o 
   5  -9  11      298.53      447.36     66.87 o 
   6  -9  11       51.40       59.42     53.51 o 
   7  -9  11       47.08       39.29     49.26 o 
 -11  -8  11      128.10      195.47     51.09 o 
 -10  -8  11      600.42      596.87     68.90 o 
  -9  -8  11       13.06      -21.39     35.71 o 
  -8  -8  11      204.11       99.38     40.84 o 
  -7  -8  11       33.13       30.58     36.48 o 
  -6  -8  11     1753.42     1826.91     88.45 o 
  -5  -8  11     1132.80     1335.22     78.09 o 
  -4  -8  11      685.93      704.77     63.29 o 
  -3  -8  11     2712.66     2632.51    102.19 o 
  -2  -8  11      162.20      197.80     42.87 o 
  -1  -8  11      697.40      676.03     59.71 o 
   0  -8  11      106.75      104.51     40.74 o 
   1  -8  11     1488.60     1591.08     78.58 o 
   2  -8  11      341.95      346.63     51.19 o 
   3  -8  11        3.86       35.80     37.26 o 
   4  -8  11      423.60      380.01     57.00 o 
   5  -8  11       57.61       28.26     50.13 o 
   6  -8  11      302.61      209.02     62.13 o 
   7  -8  11       14.48      -37.16     48.87 o 
 -11  -7  11       17.52      -10.06     39.29 o 
 -10  -7  11      689.24      780.15     71.42 o 
  -9  -7  11       47.20       28.64     40.16 o 
  -8  -7  11       78.96      134.41     43.16 o 
  -7  -7  11      476.44      610.32     61.84 o 
  -6  -7  11        9.48       35.90     37.35 o 
  -5  -7  11     1820.74     1702.66     84.09 o 
  -4  -7  11     2050.13     2123.91     70.69 o 
  -3  -7  11     2277.25     2023.38     65.10 o 
  -2  -7  11     2464.81     2485.72     72.48 o 
  -1  -7  11     1470.13     1517.41     57.29 o 
   0  -7  11      187.51      156.34     32.55 o 
   1  -7  11        3.92        5.81     31.55 o 
   2  -7  11     1951.40     1845.39     84.19 o 
   3  -7  11      111.76       77.51     43.35 o 
   4  -7  11       47.49       40.74     39.09 o 
   5  -7  11      192.54      192.38     49.93 o 
   6  -7  11      417.78      465.56     69.00 o 
   7  -7  11      393.38      369.17     62.42 o 
   8  -7  11        0.02      -61.69     41.13 o 
 -11  -6  11      528.26      535.81     64.45 o 
 -10  -6  11      213.81      169.06     51.19 o 
  -9  -6  11     1125.35      991.40     74.32 o 
  -8  -6  11        9.12       54.38     39.87 o 
  -7  -6  11      239.13      304.53     50.22 o 
  -6  -6  11      677.63      589.91     59.61 o 
  -5  -6  11       11.09       21.68     36.00 o 
  -4  -6  11     1841.94     1642.08     74.13 o 
  -3  -6  11      977.73     1019.95     46.97 o 
  -2  -6  11     8821.70     8563.46    349.10 o 
  -1  -6  11     1007.44      956.72     45.62 o 
   0  -6  11     1964.13     1668.83     57.22 o 
   1  -6  11     1829.50     1607.93     56.77 o 
   2  -6  11     1428.09     1514.44     68.71 o 
   3  -6  11      599.75      705.25     64.64 o 
   4  -6  11        0.40       -5.71     38.90 o 
   5  -6  11      620.54      674.68     65.42 o 
   6  -6  11       13.96      -57.48     42.77 o 
   7  -6  11      492.65      502.62     66.19 o 
   8  -6  11      116.27       16.93     47.61 o 
 -11  -5  11      557.91      586.03     67.54 o 
 -10  -5  11      364.50      435.56     63.38 o 
  -9  -5  11      787.55      613.61     61.16 o 
  -8  -5  11     1171.94     1076.56     70.84 o 
  -7  -5  11      271.43      349.14     50.22 o 
  -6  -5  11      162.84      219.67     46.35 o 
  -5  -5  11      352.40      396.46     48.97 o 
  -4  -5  11       64.43       66.38     25.75 o 
  -3  -5  11     1039.61      972.35    109.45 o 
  -2  -5  11      662.83      719.22     41.13 o 
  -1  -5  11     4729.35     5097.24    103.18 o 
   0  -5  11      559.58      431.14     36.18 o 
   1  -5  11     2296.03     2215.20     69.42 o 
   2  -5  11      269.77      337.40     35.39 o 
   3  -5  11     1238.47     1162.35     54.07 o 
   4  -5  11      639.41      575.29     59.80 o 
   5  -5  11        1.97      -53.71     35.80 o 
   6  -5  11     1096.69     1148.36     80.80 o 
   7  -5  11        0.67       27.97     43.64 o 
   8  -5  11      806.24      805.12     74.03 o 
   9  -5  11       46.81      -27.19     47.13 o 
 -11  -4  11       21.00       50.42     42.29 o 
 -10  -4  11     1031.67      912.15     72.77 o 
  -9  -4  11      241.38      258.86     49.64 o 
  -8  -4  11      512.12      517.81     55.55 o 
  -7  -4  11      503.21      586.91     58.93 o 
  -6  -4  11     1484.71     1450.96     76.64 o 
  -5  -4  11     1210.61     1382.17    108.62 o 
  -4  -4  11      796.49      836.79     88.79 o 
  -3  -4  11      634.22      708.28     40.65 o 
  -2  -4  11      110.18      140.87     34.69 o 
  -1  -4  11       49.76        6.79     22.79 o 
   0  -4  11     4433.99     4311.37     91.04 o 
   1  -4  11      399.62      445.13     34.02 o 
   2  -4  11     4003.40     3769.19     85.55 o 
   3  -4  11      165.20      158.89     34.55 o 
   4  -4  11      735.59      723.03     47.58 o 
   5  -4  11     1211.13     1098.57     57.29 o 
   6  -4  11      688.84      802.60     68.32 o 
   7  -4  11      491.86      523.62     63.38 o 
   8  -4  11        0.45      -53.71     48.87 o 
   9  -4  11      670.09      686.87     77.61 o 
 -11  -3  11      482.65      443.69     65.03 o 
 -10  -3  11        5.12        2.42     41.42 o 
  -9  -3  11     1054.33      970.11     72.00 o 
  -8  -3  11      174.02       96.09     41.42 o 
  -7  -3  11     2722.87     2323.04     96.87 o 
  -6  -3  11       83.10       12.87     34.93 o 
  -5  -3  11     1031.49      907.12     44.15 o 
  -4  -3  11     4429.35     4023.80     88.05 o 
  -3  -3  11     1247.13     1123.29     46.43 o 
  -2  -3  11     1754.59     1560.47     55.11 o 
  -1  -3  11      318.95      195.61     26.30 o 
   0  -3  11     3290.67     3304.31     76.31 o 
   1  -3  11       36.72       27.24     22.91 o 
   2  -3  11      762.21      664.62     48.53 o 
   3  -3  11     5788.67     6398.15    122.11 o 
   4  -3  11      209.17      159.24     32.97 o 
   5  -3  11      648.89      727.21     47.80 o 
   6  -3  11      414.62      377.14     42.66 o 
   7  -3  11     1083.11     1029.53     72.87 o 
   8  -3  11     1052.97     1121.36     81.77 o 
   9  -3  11       88.49       77.22     53.03 o 
  10  -3  11      107.69       87.29     53.22 o 
 -11  -2  11       74.24       96.87     47.42 o 
 -10  -2  11       84.72      108.67     49.55 o 
  -9  -2  11      185.19      200.70     50.32 o 
  -8  -2  11     2297.92     2349.66    102.58 o 
  -7  -2  11        9.53      -21.77     36.77 o 
  -6  -2  11     2032.70     1782.49     80.80 o 
  -5  -2  11      167.75      200.93     93.48 o 
  -4  -2  11     3553.30     3497.31    202.15 o 
  -3  -2  11      184.76      304.27     44.37 o 
  -2  -2  11     1428.66     1701.91     52.17 o 
  -1  -2  11     4359.73     4496.72    140.65 o 
   0  -2  11        6.85      -37.26     26.37 o 
   1  -2  11     2288.17     2101.14     57.57 o 
   2  -2  11        5.14       -1.12     17.81 o 
   3  -2  11      602.63      509.12     36.20 o 
   4  -2  11     1152.67     1068.06     52.83 o 
   5  -2  11      112.31       38.31     29.58 o 
   6  -2  11      407.40      417.80     42.64 o 
   7  -2  11       15.65       12.48     41.03 o 
   8  -2  11     1182.99     1196.17     76.83 o 
   9  -2  11      722.61      705.16     72.09 o 
  10  -2  11       12.87      -59.51     39.68 o 
 -11  -1  11       33.44       47.22     46.55 o 
 -10  -1  11       72.94       66.67     46.93 o 
  -8  -1  11      519.48      518.20     61.84 o 
  -7  -1  11     1262.77     1210.87     78.19 o 
  -6  -1  11       55.59       -4.35     35.71 o 
  -5  -1  11     5198.36     4879.51    100.75 o 
  -4  -1  11        9.10      -14.88     21.35 o 
  -3  -1  11     7500.55     7334.96    197.55 o 
  -2  -1  11     2324.79     2273.52     59.75 o 
  -1  -1  11     1400.65     1283.16     44.94 o 
   0  -1  11     3588.80     3498.34    117.09 o 
   1  -1  11      143.42      100.58     21.13 o 
   2  -1  11     1467.69     1330.72     34.40 o 
   3  -1  11       93.68       81.49     18.71 o 
   4  -1  11     5850.41     5534.06     88.94 o 
   5  -1  11     1069.43      916.12     41.40 o 
   6  -1  11       10.50      -48.99     32.66 o 
   7  -1  11      285.02      327.08     39.35 o 
   8  -1  11      421.77      357.56     53.61 o 
   9  -1  11      643.46      634.13     69.67 o 
  10  -1  11      477.20      474.36     66.19 o 
 -11   0  11       80.60      154.73     51.67 o 
 -10   0  11      132.18       92.90     46.84 o 
  -9   0  11      153.31      136.54     48.00 o 
  -8   0  11       54.33       32.13     36.29 o 
  -7   0  11      201.23      133.44     43.93 o 
  -6   0  11     3727.06     3732.20    165.19 o 
  -5   0  11     2455.15     2385.02    120.57 o 
  -4   0  11     3881.40     3657.40     84.77 o 
  -3   0  11        4.54       -1.62     19.91 o 
  -2   0  11     5227.07     4923.57    126.19 o 
  -1   0  11     1491.57     1659.98     49.25 o 
   0   0  11     1804.66     1555.64     67.84 o 
   1   0  11      179.48      134.02     15.92 o 
   2   0  11     3190.24     3867.91     62.17 o 
   3   0  11     2409.12     2282.11     47.12 o 
   4   0  11     1509.94     1851.26     47.78 o 
   5   0  11     3490.60     3780.38     84.14 o 
   6   0  11        2.42       26.86     25.34 o 
   7   0  11      652.82      706.02     39.93 o 
   8   0  11      186.96      235.19     40.38 o 
   9   0  11      211.33      231.96     54.87 o 
  10   0  11      556.60      596.87     67.45 o 
  11   0  11      137.97       83.12     53.42 o 
 -11   1  11      618.87      810.93     80.80 o 
 -10   1  11       68.90      133.25     49.84 o 
  -9   1  11      628.39      815.67     74.32 o 
  -8   1  11       28.68       73.83     43.84 o 
  -7   1  11      453.81      428.69     58.45 o 
  -6   1  11     1593.09     1620.28    123.77 o 
  -5   1  11      726.97      612.39     81.82 o 
  -4   1  11     2272.23     2200.82     60.82 o 
  -3   1  11     2329.93     2338.23     59.83 o 
  -2   1  11     2653.55     2633.10     62.23 o 
  -1   1  11     1818.78     1748.67     49.61 o 
   0   1  11      198.05      349.44     27.28 o 
   1   1  11      906.02      873.32     26.56 o 
   2   1  11      197.77      236.02     19.68 o 
   3   1  11     3025.24     2438.91     48.18 o 
   4   1  11     4648.60     5225.18     82.70 o 
   5   1  11     4741.18     4783.49    100.54 o 
   6   1  11     1415.14     1384.79     49.45 o 
   7   1  11       82.84       45.86     37.68 o 
   8   1  11      236.16      268.61     51.38 o 
   9   1  11        0.15      -36.24     24.16 o 
  10   1  11      218.20      197.22     50.61 o 
  11   1  11      147.30       95.32     57.00 o 
 -10   2  11      474.24      734.87     77.80 o 
  -9   2  11      101.76       69.38     41.42 o 
  -8   2  11      557.34      497.01     60.09 o 
  -7   2  11       93.94       70.06     45.68 o 
  -6   2  11        9.65       38.24     28.19 o 
  -5   2  11      477.08      474.67     55.64 o 
  -4   2  11       84.73       59.46     25.77 o 
  -3   2  11     2929.28     2754.11     65.58 o 
  -2   2  11      482.99      460.87     54.72 o 
  -1   2  11     5517.31     5909.97    104.08 o 
   0   2  11     3119.58     3599.58     72.50 o 
   1   2  11      313.77      314.42     23.97 o 
   2   2  11     4798.30     4809.63     71.79 o 
   3   2  11      719.01      689.31     28.14 o 
   4   2  11     6478.56     6678.23     98.00 o 
   5   2  11     1500.01     1427.80     44.31 o 
   6   2  11     4545.77     4385.94    109.22 o 
   7   2  11      541.30      696.80     39.54 o 
   8   2  11      949.00      939.76     42.70 o 
   9   2  11      743.86      825.25     43.16 o 
  10   2  11      141.54       68.57     40.08 o 
 -10   3  11      165.10      199.54     54.58 o 
  -9   3  11      901.60      934.02     79.74 o 
  -8   3  11      117.10      162.09     50.61 o 
  -7   3  11     1466.33     1669.46     87.58 o 
  -6   3  11      182.88      194.49     34.42 o 
  -5   3  11      762.94      684.48     44.98 o 
  -4   3  11      517.74      596.25     38.44 o 
  -3   3  11       35.14       76.87     25.45 o 
  -2   3  11       58.29       71.69     19.80 o 
  -1   3  11      120.95      104.58     18.55 o 
   0   3  11     2600.90     2634.89     79.74 o 
   1   3  11     2793.54     2631.41     57.52 o 
   2   3  11     2776.34     2703.50     49.05 o 
   3   3  11        6.26      -15.89     15.02 o 
   4   3  11     1456.23     1359.29     38.49 o 
   5   3  11     6919.50     7129.35    105.80 o 
   6   3  11       69.41       35.58     24.54 o 
   7   3  11      852.56      791.93     40.56 o 
   8   3  11        9.85      -26.91     23.98 o 
   9   3  11     2740.35     2305.24    117.77 o 
  10   3  11      389.52      463.43     77.61 o 
  11   3  11       47.34      -64.93     57.29 o 
 -10   4  11       87.66      119.99     51.58 o 
  -9   4  11      146.82      169.15     55.06 o 
  -8   4  11     1512.24     1430.35     90.38 o 
  -7   4  11     1494.59     1338.13     71.61 o 
  -6   4  11     1431.50     1242.01     89.22 o 
  -5   4  11      640.39      602.07     43.24 o 
  -4   4  11     5473.40     5583.77    108.73 o 
  -3   4  11       59.92       48.05     37.98 o 
  -2   4  11      135.47      197.38     23.02 o 
  -1   4  11     1433.93     1270.44     38.58 o 
   0   4  11      472.12      456.91     29.27 o 
   1   4  11     3934.44     3680.66     69.90 o 
   2   4  11     2781.75     3603.30     67.93 o 
   3   4  11     1711.40     1849.45     39.83 o 
   4   4  11       47.58        3.07     16.82 o 
   5   4  11      718.11      647.75     33.78 o 
   6   4  11     3786.84     3792.41     72.79 o 
   7   4  11      468.31      511.54     45.40 o 
   8   4  11      863.68      746.39     49.92 o 
   9   4  11       41.66       86.03     55.16 o 
  10   4  11     2021.82     2230.82    127.83 o 
  11   4  11      280.36      300.57     73.83 o 
 -10   5  11      129.95      100.64     55.35 o 
  -9   5  11      205.40      214.73     59.22 o 
  -8   5  11      900.27      958.79     77.71 o 
  -7   5  11      483.14      455.54     54.19 o 
  -6   5  11     2929.37     2953.34     81.48 o 
  -5   5  11     1264.02     1159.98     54.43 o 
  -4   5  11     1787.40     1667.75     57.37 o 
  -3   5  11      836.45      818.12     42.29 o 
  -2   5  11      282.99      345.52     27.62 o 
  -1   5  11      426.01      304.57     25.18 o 
   0   5  11      391.23      419.72     46.64 o 
   1   5  11     6873.89     6481.95    226.10 o 
   2   5  11     1723.17     1688.91     89.51 o 
   3   5  11        6.94       -0.92     24.86 o 
   4   5  11     1023.55     1199.90     50.83 o 
   5   5  11     1349.47     1171.69    152.70 o 
   6   5  11     1062.97     1352.54     59.53 o 
   7   5  11     2539.17     2395.85     81.83 o 
   8   5  11       96.78      131.80     36.72 o 
   9   5  11      417.62      487.52     75.87 o 
  10   5  11       87.21       11.61     54.96 o 
  11   5  11     2057.70     2091.28    130.06 o 
  -9   6  11      261.35      451.53     70.35 o 
  -8   6  11      161.72      175.73     57.48 o 
  -7   6  11      949.08     1040.01     57.53 o 
  -6   6  11      357.30      304.41     40.05 o 
  -5   6  11     1885.94     1944.79     66.89 o 
  -4   6  11      272.42      331.15     47.08 o 
  -3   6  11     1118.64     1037.03     44.45 o 
  -2   6  11     2207.61     1950.04     75.43 o 
  -1   6  11       32.73       27.15     21.58 o 
   0   6  11     2674.80     2194.15     47.47 o 
   1   6  11       59.94       15.97     37.84 o 
   2   6  11     2413.58     2278.24     97.25 o 
   3   6  11     1951.74     2186.26     65.49 o 
   4   6  11     4384.97     4203.70     96.75 o 
   5   6  11       31.33       82.34     32.85 o 
   6   6  11     1290.52     1228.85     59.91 o 
   7   6  11      392.57      413.05     45.02 o 
   8   6  11      446.02      685.67     51.90 o 
   9   6  11       29.83       34.84     56.32 o 
  10   6  11      382.41      365.79     76.25 o 
  11   6  11      289.94      215.12     67.16 o 
  -9   7  11      402.91      375.46     64.25 o 
  -8   7  11      135.47      148.06     56.51 o 
  -7   7  11      132.53      148.03     37.94 o 
  -6   7  11      567.74      681.78     47.21 o 
  -5   7  11       80.17       68.07     32.58 o 
  -4   7  11     2695.68     2812.87     77.00 o 
  -3   7  11      420.70      407.55     79.59 o 
  -2   7  11      997.20      964.98     42.21 o 
  -1   7  11      884.65      874.66     51.05 o 
   0   7  11      723.78      676.90     62.51 o 
   1   7  11     4069.24     3941.61    130.45 o 
   2   7  11       72.23      164.70     47.22 o 
   3   7  11     4282.00     3718.55    129.48 o 
   4   7  11      379.00      427.43     40.33 o 
   5   7  11     2689.26     2608.92     99.67 o 
   6   7  11        6.27       20.01     35.64 o 
   7   7  11      904.24      714.33     51.99 o 
   8   7  11      303.85      255.76     60.00 o 
   9   7  11       85.53       75.58     54.58 o 
  10   7  11      102.92       15.68     54.48 o 
  11   7  11      233.39      217.92     69.67 o 
  -8   8  11      270.94      399.37     62.22 o 
  -7   8  11        0.56        6.51     35.46 o 
  -6   8  11       20.17      -32.64     29.49 o 
  -5   8  11        9.74       -7.25     30.78 o 
  -4   8  11      165.75      189.87     69.29 o 
  -3   8  11     2423.82     2422.63     69.04 o 
  -2   8  11        3.11       46.35     46.35 o 
  -1   8  11     1791.23     1690.27     88.64 o 
   0   8  11        0.57       29.51     46.16 o 
   1   8  11     1518.49     1288.87     78.09 o 
   2   8  11     4883.27     4889.75    153.19 o 
   3   8  11      543.08      691.90     68.71 o 
   4   8  11     2232.85     2503.52     75.99 o 
   5   8  11        7.23      -18.32     33.34 o 
   6   8  11     3858.06     3451.79     93.57 o 
   7   8  11       40.93       22.20     34.11 o 
   8   8  11      484.53      675.45     80.80 o 
   9   8  11       20.68        4.84     54.38 o 
  10   8  11      123.01      241.25     66.96 o 
  11   8  11      262.57      245.31     69.00 o 
  -8   9  11      148.49      265.83     62.80 o 
  -7   9  11      188.97      209.13     51.48 o 
  -6   9  11       58.38       49.80     36.20 o 
  -5   9  11       30.29       51.59     32.22 o 
  -4   9  11        1.38       -2.32     46.06 o 
  -3   9  11     1137.52     1250.65     86.51 o 
  -2   9  11     2838.16     2587.90    118.74 o 
  -1   9  11      157.05      155.61     51.48 o 
   0   9  11      778.37      738.64     69.87 o 
   1   9  11       64.37       49.16     49.45 o 
   2   9  11     7035.91     6442.80    187.93 o 
   3   9  11     1437.70     1544.34     93.96 o 
   4   9  11       40.42        0.32     33.38 o 
   5   9  11      574.22      668.97     49.49 o 
   6   9  11      588.01      692.47     52.68 o 
   7   9  11     2302.71     2871.91    122.03 o 
   8   9  11      222.27      239.12     64.93 o 
   9   9  11      413.06      359.79     70.64 o 
  10   9  11      102.13       -5.32     64.25 o 
  11   9  11      590.01      633.94     92.51 o 
  -7  10  11      574.36      532.33     82.54 o 
  -6  10  11      175.16      323.21     67.54 o 
  -5  10  11        1.11        6.39     52.55 o 
  -4  10  11        6.26      -54.19     47.90 o 
  -3  10  11      127.64      114.96     52.06 o 
  -2  10  11     1941.14     2001.09    111.28 o 
  -1  10  11     1238.97     1389.80     91.16 o 
   0  10  11      266.96      255.57     57.48 o 
   1  10  11      316.20      235.34     61.06 o 
   2  10  11      675.17      618.26     67.74 o 
   3  10  11     3575.77     3304.09    129.48 o 
   4  10  11      632.44      701.61     49.74 o 
   5  10  11       15.80       -4.01     39.97 o 
   6  10  11       17.97       25.15     35.73 o 
   7  10  11     1743.44     1698.80     70.02 o 
   8  10  11     1920.99     1874.03    115.93 o 
   9  10  11       39.76      -16.93     52.93 o 
  10  10  11      319.96      275.12     77.03 o 
  11  10  11      584.44      541.23     90.19 o 
  -7  11  11        0.08      -30.68     49.06 o 
  -6  11  11      386.79      270.18     70.64 o 
  -5  11  11      113.09       71.42     59.61 o 
  -4  11  11       70.46       20.22     50.90 o 
  -3  11  11       69.14       50.90     49.45 o 
  -2  11  11      161.81      192.18     61.93 o 
  -1  11  11     2122.31     2167.54    109.83 o 
   0  11  11      600.48      472.81     68.03 o 
   1  11  11      642.18      667.03     73.06 o 
   2  11  11       53.09      -16.74     46.93 o 
   3  11  11      359.05      501.46     70.64 o 
   4  11  11      614.63      596.20     73.45 o 
   5  11  11       74.99       62.75     34.30 o 
   6  11  11      424.34      470.31     61.30 o 
   7  11  11      251.03      143.91     40.81 o 
   8  11  11     1814.76     1909.16    114.28 o 
   9  11  11     1224.13     1268.55    100.54 o 
  10  11  11      109.28      135.28     73.83 o 
  11  11  11       22.07       85.93     65.71 o 
  -6  12  11        3.66      -30.29     56.80 o 
  -5  12  11      292.66      251.41     63.38 o 
  -4  12  11       14.65      -36.68     51.58 o 
  -3  12  11      395.04      459.17     75.96 o 
  -2  12  11        7.48      -49.45     52.45 o 
  -1  12  11      177.04      142.06     59.13 o 
   0  12  11     1512.65     1416.32     98.22 o 
   1  12  11      643.30      494.88     68.61 o 
   2  12  11      925.49      904.02     83.71 o 
   3  12  11        8.77      -23.90     44.13 o 
   4  12  11      987.85      886.60     81.58 o 
   5  12  11      617.63      743.40     55.10 o 
   6  12  11       53.90       -3.08     32.09 o 
   7  12  11      735.15      695.09     80.90 o 
   8  12  11        0.90        2.90     59.32 o 
   9  12  11     1904.82     1679.92    118.35 o 
  10  12  11      281.59      258.95     73.16 o 
  -5  13  11        1.40      -53.61     52.84 o 
  -4  13  11       55.43       49.35     60.38 o 
  -3  13  11      120.08       50.22     61.93 o 
  -2  13  11      710.12      743.96     83.12 o 
  -1  13  11      128.65       83.71     59.61 o 
   0  13  11      642.91      668.29     77.90 o 
   1  13  11      103.69       10.16     49.74 o 
   2  13  11     1392.95     1219.10     85.74 o 
   3  13  11      384.65      346.34     64.45 o 
   4  13  11      128.01      144.48     54.87 o 
   5  13  11      187.35      153.49     39.33 o 
   6  13  11       97.54      153.42     40.35 o 
   7  13  11      200.72      203.89     70.54 o 
   8  13  11      266.47      174.57     64.45 o 
   9  13  11       32.36       77.22     59.71 o 
  10  13  11      528.31      432.17     79.45 o 
  -4  14  11       18.73      -53.90     48.58 o 
  -3  14  11       27.32      -12.97     53.51 o 
  -2  14  11      231.56      230.31     71.51 o 
  -1  14  11      715.33      703.61     90.00 o 
   0  14  11       31.40      -10.55     57.09 o 
   1  14  11      396.08      365.98     67.35 o 
   2  14  11      156.22       76.74     56.51 o 
   3  14  11     1573.77     1462.57     97.35 o 
   4  14  11      793.21      793.22     79.83 o 
   5  14  11       11.10      -31.05     54.34 o 
   6  14  11      225.03      257.63     68.46 o 
   7  14  11       53.11       18.19     62.13 o 
   8  14  11      259.09      292.34     76.64 o 
   9  14  11      115.77       93.19     65.03 o 
  -3  15  11       45.63       42.58     65.90 o 
  -2  15  11       32.93       24.68     57.48 o 
  -1  15  11      903.83      919.89     98.12 o 
   0  15  11      538.32      678.16     89.12 o 
   1  15  11       42.26       89.80     62.90 o 
   2  15  11      259.53      271.44     65.51 o 
   3  15  11        7.44      -53.51     43.93 o 
   4  15  11     1565.80     1435.38     97.25 o 
   5  15  11      870.38      855.44     60.41 o 
   6  15  11      108.62      124.35     62.42 o 
   7  15  11       38.97       -3.97     59.80 o 
   8  15  11      490.33      518.20     89.71 o 
   9  15  11      240.04      132.77     73.16 o 
  -2  16  11      121.00      113.22     67.93 o 
  -1  16  11       54.73       74.61     65.71 o 
   0  16  11      418.83      472.43     85.16 o 
   1  16  11      371.29      373.24     72.09 o 
   2  16  11       37.95      -76.79     51.19 o 
   3  16  11        4.33       13.64     57.87 o 
   4  16  11       89.61      102.09     60.19 o 
   5  16  11     2016.31     2183.77     84.64 o 
   6  16  11      135.64      150.77     67.06 o 
   7  16  11      290.98      379.24     85.45 o 
   8  16  11       46.79      -14.03     66.58 o 
   0  17  11        0.27      -83.90     55.93 o 
   1  17  11       78.13      -22.16     63.09 o 
   2  17  11       39.65      -35.32     50.61 o 
   3  17  11        7.36      -78.96     52.64 o 
   4  17  11       69.19       33.10     57.96 o 
   5  17  11      263.03      259.29     47.66 o 
   6  17  11      974.95      990.82     98.70 o 
   3  18  11       29.46      -27.29     60.87 o 
   4  18  11      121.14        8.81     58.93 o 
  -5 -15  12      284.50      302.31     56.13 o 
  -4 -15  12       38.11       50.71     45.00 o 
  -3 -15  12      497.01      486.85     68.03 o 
  -2 -15  12       19.76      -53.61     42.48 o 
  -1 -15  12      139.02      182.12     49.74 o 
  -7 -14  12       47.30        9.87     42.38 o 
  -6 -14  12      164.71      211.73     49.35 o 
  -5 -14  12        0.80      -18.19     37.06 o 
  -4 -14  12      402.95      400.53     61.55 o 
  -3 -14  12        0.58      -14.52     36.48 o 
  -2 -14  12      714.04      632.00     63.19 o 
  -1 -14  12       21.59       30.48     43.26 o 
   0 -14  12      323.04      208.15     54.77 o 
   1 -14  12       46.51       23.32     47.90 o 
  -8 -13  12       21.41      -48.09     42.68 o 
  -7 -13  12        0.09       -9.10     40.35 o 
  -6 -13  12       84.69      139.83     51.87 o 
  -5 -13  12      135.81      101.32     49.45 o 
  -4 -13  12       45.12       42.48     41.80 o
[truncated: 204,152 more chars]
